# Supplementary material for: Large-Scale Structure-Based Screening of Potential T Cell Cross-Reactivities Involving Peptide-Targets From BCG Vaccine and SARS-CoV-2
Source: Front Immunol. 2022 Jan 13;12:812176. doi: 10.3389/fimmu.2021.812176 (PMC8793865; doi:10.3389/fimmu.2021.812176)
Supplement: Supplementary file 5 [file Table_1.xlsx]

## Sheet: Página1
HLA Allele	PCP filter			Interaction pairs
	SARS	BCG	TOTAL
HLA-A*01:01	78	3332	3410	259896
HLA-A*02:01	264	6106	6370	1611984
HLA-A*02:02	368	7320	7688	2693760
HLA-A*11:01	317	6365	6682	2017705
HLA-A*24:02	234	5004	5238	1170936
HLA-B*07:02	84	7245	7329	608580
HLA-B*15:03	385	7403	7788	2850155
HLA-B*35:01	266	6705	6971	1783530
HLA-B*40:01	103	4844	4947	498932
HLA-B*51:01	14	1212	1226	16968
Total	2113	55536	57649	13512446
