# Supplementary material for: Large-Scale Structure-Based Screening of Potential T Cell Cross-Reactivities Involving Peptide-Targets From BCG Vaccine and SARS-CoV-2
Source: Front Immunol. 2022 Jan 13;12:812176. doi: 10.3389/fimmu.2021.812176 (PMC8793865; doi:10.3389/fimmu.2021.812176)
Supplement: Supplementary file 6 [file Table_2.xlsx]

## Sheet: Página1
HLA predicted	Peptide source		DFS distance	Protein source
	SARS-CoV-2	BCG
HLA-A0101	CNDPFLGVY	MTAFGVEPY	1	SPIKE
HLA-A0101	FLYLYALVY	GSDVITTVY	1	AP3A
HLA-A0101	FSAVGNICY	WTDVKFALI	1	R1A, R1AB
HLA-A0101	GTDLEGNFY	EVDSAFDGY	1	R1A, R1AB
HLA-A0101	YADVFHLYL	FTDQQAAAI	1	R1AB
HLA-A0101	YLDAYNMMI	ASDDRATLV	1	R1AB
HLA-A0201	FIAGLIAIV	TLAGLLPPV	1	SPIKE
HLA-A0201	FTISVTTEI	FLLIVGASV	1	SPIKE
HLA-A0201	FVFLVLLPL	WVFLVNLPL	1	SPIKE
HLA-A0201	GLMWLSYFI	TMWLHVPAV	1	VME1
HLA-A0201	ILGLPTQTV	IVAALLVTI	1	R1AB
HLA-A0201	IVAGGIVAI	NLTGGIVAL	1	R1AB, R1A
HLA-A0201	KLVNKFLAL	KMAKSVLLA	1	R1AB, R1A
HLA-A0201	LLADKFPVL	TLANILHQL	1	R1AB
HLA-A0201	TLMNVLTLV	ALVLNLLPI	1	R1AB, R1A
HLA-A0201	YLASGGQPI	LLSAAGVPL	1	R1A, R1AB
HLA-A0201	YQDVNCTEV	YADAWIPIV	1	SPIKE
HLA-A0202	ALWEIQQVV	VCADLLALL	1	R1A, R1AB
HLA-A0202	AVASKILGL	LAGGCAVLL	1	R1AB
HLA-A0202	FLARGIVFM	VVLNALALM	1	R1AB, R1A
HLA-A0202	FLLPSLATV	FLAANAASI	1	R1AB, R1A
HLA-A0202	FVDGVPFVV	WADGAVFLL	1	R1AB
HLA-A0202	GLTVLPPLL	GLALALVLL	1	SPIKE
HLA-A0202	ILGLPTQTV	NLPPIPLQL	1	R1AB
HLA-A0202	ILTSLLVLV	AAAAMCAPL	1	R1AB, R1A
HLA-A0202	MYASAVVLL	GLAAAMILA	1	R1AB, R1A
HLA-A0202	RLANECAQV	RLVSEIVDA	1	R1AB
HLA-A0202	TMADLVYAL	AIIDLPFAV	1	R1AB
HLA-A0202	WTFGAGAAL	AVAMAISAA	1	SPIKE
HLA-A1101	AIVSTIQRK	QATVAMLRK	1	R1A, R1AB
HLA-A1101	ATVVIGTSK	GLNVNTLSY	1	R1AB
HLA-A1101	GAAAYYVGY	AMVTAVDYK	1	SPIKE
HLA-A1101	GAMDTTSYR	SVTTELLAR	1	R1AB, R1A
HLA-A1101	IASFRLFAR	ASVQQQVRR	1	VME1
HLA-A1101	LVIGAVILR	VMVSPVPAR	1	VME1
HLA-A1101	MASLVLARK	ALVTALHRR	1	R1AB
HLA-A1101	QVVNVVTTK	AVFSAIALR	1	R1AB, R1A
HLA-A1101	VVNARLRAK	IVASRGAQK	1	R1AB
HLA-A1101	YMSALNHTK	SLCAGWSVK	1	R1AB, R1A
HLA-A2402	AYANRNRFL	VWAQVRNRL	1	VME1
HLA-A2402	IFFITGNTL	TFGALAITL	1	R1AB, R1A
HLA-A2402	MFDAYVNTF	LFSVFVDVF	1	R1AB, R1A
HLA-A2402	MFTPLVPFW	IYPPQVALV	1	R1A, R1AB
HLA-A2402	MYASAVVLL	LYYPFVALL	1	R1AB, R1A
HLA-A2402	MYKGLPWNV	RWMPAGSAV	1	R1AB
HLA-A2402	SAMVRMYIF	NWVRATTVL	1	R1A, R1AB
HLA-A2402	TFNGECPNF	EYLETIHTW	1	R1AB, R1A
HLA-A2402	VFVSNGTHW	SYIAYAPQL	1	SPIKE
HLA-A2402	VYMPASWVM	LYGIFIVWL	1	R1A, R1AB
HLA-A2402	YFMRFRRAF	AWRRLTKVI	1	R1AB, R1A
HLA-A2402	YFPLQSYGF	GWPTWGMIL	1	SPIKE
HLA-A2402	YVNTFSSTF	IMLGFVVAF	1	R1A, R1AB
HLA-B0702	LPNNTASWF	APNSGLVAA	1	NCAP
HLA-B0702	QPGQTFSVL	FPMLQFSLL	1	R1A, R1AB
HLA-B0702	RARSVSPKL	RAATAAMVM	1	NS7A
HLA-B0702	TPHTVLQAV	LPALVLMVL	1	R1AB
HLA-B0702	TPRDLGACI	LVVDAARAM	1	R1A, R1AB
HLA-B1503	HVGEIPVAY	QMLADAAAF	1	R1A, R1AB
HLA-B1503	IVAGGIVAI	YLVGSVVAA	1	R1AB, R1A
HLA-B1503	KLVNKFLAL	RTIQKFIVI	1	R1AB, R1A
HLA-B1503	MMISAGFSL	LLSVGGLAY	1	R1AB
HLA-B1503	NQKLIANQF	MTMIILAVF	1	SPIKE
HLA-B1503	RSVASQSII	RAAPGGSVV	1	SPIKE
HLA-B1503	SEFSSLPSY	GLPAVLEPF	1	R1A, R1AB
HLA-B1503	SMWALIISV	MLIAIIVAL	1	R1A, R1AB
HLA-B1503	STQDLFLPF	LTLDGLLAL	1	SPIKE
HLA-B1503	VLAAECTIF	AVAEQLAMF	1	R1AB, R1A
HLA-B1503	VMVELVAEL	AQIEQVVDL	1	R1AB, R1A
HLA-B1503	VVVNAANVY	VIVNNASVL	1	R1A, R1AB
HLA-B3501	AGDSGFAAY	TPIAGGQPL	1	VME1
HLA-B3501	HVGEIPVAY	WAFLVNVPI	1	R1A, R1AB
HLA-B3501	LPLVSSQCV	AAAVGAQAM	1	SPIKE
HLA-B3501	NVIPTITQM	MAVGVVLAL	1	R1AB
HLA-B3501	TMADLVYAL	IVVDASAAL	1	R1AB
HLA-B3501	TPINLVRDL	YAAAAEGAL	1	SPIKE
HLA-B3501	VPHVGEIPV	CVAASDLAY	1	R1A, R1AB
HLA-B3501	VVQQLPETY	TVLVLTLIF	1	R1AB
HLA-B4001	GEAANFCAL	TEVLAAQHL	1	R1A, R1AB
HLA-B4001	GEVITFDNL	SEVVVFDAA	1	R1A, R1AB
HLA-B4001	SELLTPLGI	AEMTVALLL	1	R1A, R1AB
HLA-B4001	SELVIGAVI	SEILSGIGI	1	VME1
HLA-B4001	WEPEFYEAM	AELEAQQEL	1	R1AB
HLA-A0101	MSNLGMPSY	YLSVVLGAY	1	R1A, R1AB
HLA-A1101	QVVDMSMTY	AQPTEPVLK	1	R1AB, R1A
HLA-A1101	QVVDMSMTY	AQPTEPVLK	1	R1AB, R1A
HLA-A1101	SASKIITLK	ASGAKTGAK	1	AP3A
HLA-A1101	SASKIITLK	ASGAKTGAK	1	AP3A
HLA-A2402	VYFLQSINF	VYSVLLALL	1	AP3A
HLA-A2402	VYFLQSINF	VYSVLLALL	1	AP3A
HLA-A2402	YFVVKRHTF	VFPGRKGGF	1	R1AB
HLA-A2402	YFVVKRHTF	VFPGRKGGF	1	R1AB
HLA-B0702	FPRGQGVPI	DPRGNPVPL	1	NCAP
HLA-B0702	FPRGQGVPI	DPRGNPVPL	1	NCAP
HLA-B1503	STNVTIATY	SMTAVVGVF	1	R1A, R1AB
HLA-B3501	APFLYLYAL	TMMSNNPLF	1	AP3A
HLA-B3501	FAYANRNRF	MASAARLAA	1	VME1
HLA-B3501	FAYANRNRF	MASAARLAA	1	VME1
HLA-B3501	FPRGQGVPI	KPLGMPLQY	1	NCAP
HLA-B3501	LVAEWFLAY	VSNDAGAVF	1	R1AB, R1A
HLA-B3501	SANNCTFEY	QPALFTVEY	1	SPIKE
HLA-B3501	SANNCTFEY	QPALFTVEY	1	SPIKE
HLA-B4001	NELSRVLGL	VEGQTNHML	1	R1AB, R1A
HLA-B4001	NELSRVLGL	VEGQTNHML	1	R1AB, R1A
HLA-A0101	NSFTRGVYY	TSAKVAQLY	1	SPIKE
HLA-A0101	TSNQVAVLY	QISPAGLLY	1	SPIKE
HLA-A0202	YLITPVHVM	LLVLLATFV	1	R1AB, R1A
HLA-B1503	YLITPVHVM	NLVAPLAPL	1	R1AB, R1A
HLA-B3501	TSNQVAVLY	IAAMLLVIY	1	SPIKE
HLA-B3501	TSNQVAVLY	IAAMLLVIY	1	SPIKE
HLA-B4001	AEIRASANL	AEPRATGHI	1	SPIKE
HLA-B4001	AEIRASANL	AEPRATGHI	1	SPIKE
HLA-A0101	LTDEMIAQY	MTNDNLEYY	1	SPIKE
HLA-A0101	LTDEMIAQY	MTNDNLEYY	1	SPIKE
HLA-A1101	CVADYSVLY	VMNPDMVAK	1	SPIKE
HLA-A0101	ASDTYACWH	LSDQYALAC	1	R1AB
HLA-A0101	FIDTKRGVY	FSMSATRYY	1	R1A, R1AB
HLA-A0101	FLFVAAIFY	AGDTRLLYY	1	R1A, R1AB
HLA-A0101	FTEQPIDLV	CSEALIELY	1	R1AB, R1A
HLA-A0101	FVSLAIDAY	AADCGMLGY	1	R1AB
HLA-A0101	ISDYDYYRY	LAQEYTYRY	1	R1AB
HLA-A0101	KSDGTGTIY	VTAAPNFAY	1	R1AB, R1A
HLA-A0101	LMNVLTLVY	VTNVVEGAY	1	R1AB, R1A
HLA-A0101	LSPRWYFYY	MTAKSPPDY	1	NCAP
HLA-A0101	LTALRLCAY	MSDVRFMKF	1	VEMP
HLA-A0101	LTNDNTSRY	WTDGGMSRV	1	R1AB
HLA-A0101	NSSTCMMCY	TVEARALEY	1	R1AB, R1A
HLA-A0101	TTEELPDEF	MLDESEAFY	1	ORF9B
HLA-A0101	YTPSKLIEY	LSSARFAEY	1	R1A, R1AB
HLA-A0201	ALCADSIII	FAQDASVLV	1	R1A, R1AB
HLA-A0201	AVLDMCASL	VILEIIMSI	1	R1AB, R1A
HLA-A0201	FLEGETLPT	FVDDPESAV	1	R1AB, R1A
HLA-A0201	FLPGVYSVI	VLGVILLVV	1	R1AB, R1A
HLA-A0201	FSASTSAFV	MLGLLAATL	1	R1AB, R1A
HLA-A0201	FVLALLSDL	VLAQILAEA	1	R1AB, R1A
HLA-A0201	HAFLCLFLL	TLLFVMFAV	1	R1A, R1AB
HLA-A0201	IFVDGVPFV	LLPELGIPA	1	R1AB
HLA-A0201	ILASFSAST	VLASLNSVL	1	R1AB, R1A
HLA-A0201	ILGTVSWNL	LLLSVVLAV	1	R1A, R1AB
HLA-A0201	IQPGQTFSV	LVLGGPVTL	1	R1A, R1AB
HLA-A0201	KLFIRQEEV	KLLAAVPEA	1	NS7A
HLA-A0201	LLLLEWLAM	ALLMDQTVI	1	Y14
HLA-A0201	LLSAGIFGA	ILLAGLVGM	1	R1AB, R1A
HLA-A0201	LLTLQQIEL	ALACLLIDI	1	R1A, R1AB
HLA-A0201	LMSFTVLCL	VLAATLLVV	1	R1AB, R1A
HLA-A0201	LMWLIINLV	YLVNDAAVL	1	R1AB, R1A
HLA-A0201	LVFLFVAAI	VLLIVPVAL	1	R1A, R1AB
HLA-A0201	LVLSVNPYV	MAAAVAPYV	1	R1AB
HLA-A0201	MLDMYSVML	IIDPFSLTL	1	R1AB
HLA-A0201	NMLRIMASL	FIGRLINWL	1	R1AB
HLA-A0201	SLPSYAAFA	VVTALMTAV	1	R1AB, R1A
HLA-A0201	SLRVCVDTV	GLALLILPV	1	R1A, R1AB
HLA-A0201	SVLLFLAFV	FLFVLMLIG	1	VEMP
HLA-A0201	VLLAPLLSA	AVMPVVLAL	1	R1A, R1AB
HLA-A0201	VLSTFISAA	ALSSALTIA	1	R1AB, R1A
HLA-A0201	VTLAILTAL	VLALVALQL	1	VEMP
HLA-A0201	YMHHMELPT	AAAEVGYPV	1	R1A, R1AB
HLA-A0201	YTVSCLPFT	SIITVLMPL	1	NS8
HLA-A0201	YVVDDPCPI	FAADDILPL	1	NS8
HLA-A0202	ALLSDLQDL	FPAALIDGV	1	R1AB, R1A
HLA-A0202	ALPETTADI	AVAEMIADA	1	R1AB
HLA-A0202	AMACLVGLM	ILALLGAIA	1	VME1
HLA-A0202	AMGIIAMSA	LLCSLATTL	1	R1A, R1AB
HLA-A0202	AVDCALDPL	SVVFATEPM	1	SPIKE
HLA-A0202	CMTSCCSCL	VLHALGLAV	1	SPIKE
HLA-A0202	FACVVADAV	YLAPVLDAL	1	R1A, R1AB
HLA-A0202	FCGPDGYPL	AALADIAPM	1	R1AB, R1A
HLA-A0202	FLAFVVFLL	GIMAALSIA	1	VEMP
HLA-A0202	FLPGVYSVI	ALATHPAAL	1	R1AB, R1A
HLA-A0202	FLWLLWPVT	VIAVATTAL	1	VME1
HLA-A0202	FMCVEYCPI	SLILIIMMI	1	R1A, R1AB
HLA-A0202	FQVTIAEIL	VLRLPVDLV	1	NS6
HLA-A0202	GALDISASI	LLVDYSSAI	1	R1AB, R1A
HLA-A0202	GLCVDIPGI	LASIAPDML	1	R1AB
HLA-A0202	GLIAIVMVT	AVAAGLAPV	1	SPIKE
HLA-A0202	GVAPGTAVL	CVAVGVAAL	1	R1AB
HLA-A0202	GVFCGVDAV	YLLAVCDAA	1	R1AB, R1A
HLA-A0202	GVVTTVMFL	LISLVLLLL	1	R1A, R1AB
HLA-A0202	HLLLVAAGL	VLVVCAIPL	1	AP3A
HLA-A0202	IAIAMACLV	LIACYQTSA	1	VME1
HLA-A0202	IAMSAFAMM	QIAAFAVAM	1	R1AB, R1A
HLA-A0202	IIQFPNTYL	MVFAILVLL	1	R1A, R1AB
HLA-A0202	ISSVLNDIL	IVQLVAELV	1	SPIKE
HLA-A0202	IVAAIVFIT	VMVCWLLLA	1	NS7A
HLA-A0202	KMVSLLSVL	GLRLVELLV	1	R1AB, R1A
HLA-A0202	KVYPIILRL	AAAKVNTLL	1	ORF9B
HLA-A0202	LANECAQVL	TIPECLAML	1	R1AB
HLA-A0202	LIVGVALLA	TLAAVSVMV	1	AP3A
HLA-A0202	LLKDCPAVA	ALMDLLGSP	1	R1AB
HLA-A0202	LLTNMFTPL	VASSIPTAL	1	R1A, R1AB
HLA-A0202	LLVAAGLEA	VLTGAGVEI	1	AP3A
HLA-A0202	LLVPHHVVA	LVLAVAMLL	1	Y14
HLA-A0202	LMCQPILLL	TLAVALILL	1	R1AB, R1A
HLA-A0202	LQAENVTGL	GVLVDLYPL	1	R1AB
HLA-A0202	LSVCLGSLI	VVAAIGAAA	1	R1A, R1AB
HLA-A0202	LTSHTVMPL	LLALLALIV	1	R1AB
HLA-A0202	LVFLFVAAI	VVLALAAGI	1	R1A, R1AB
HLA-A0202	MILSDDAVV	SIADANDAA	1	R1AB
HLA-A0202	MLAKALRKV	LLAKAMRRI	1	R1A, R1AB
HLA-A0202	MMILSDDAV	NIAIELDGL	1	R1AB
HLA-A0202	MQTMLFTML	VSVVIASLV	1	R1A, R1AB
HLA-A0202	NCYLATALL	LIVGGMGGL	1	R1A, R1AB
HLA-A0202	QINDMILSL	CLPDMLLLL	1	R1AB
HLA-A0202	QLCQYLNTL	SVFLLTVIL	1	R1AB
HLA-A0202	QLLFVVEVV	GIVFAVDGV	1	R1AB
HLA-A0202	QLMCQPILL	LVGALVVLV	1	R1A, R1AB
HLA-A0202	QLPAPRTLL	VLAGLTVAA	1	R1AB
HLA-A0202	QLTPIAVQM	LMSILLSLL	1	ORF9B
HLA-A0202	QMAPISAMV	ILAGTAPAA	1	R1A, R1AB
HLA-A0202	RVFSAVGNI	FVAKIAAIA	1	R1AB, R1A
HLA-A0202	SAFYILPSI	VLVVPTVAL	1	R1A, R1AB
HLA-A0202	TIAEILLII	TVADVLVAL	1	NS6
HLA-A0202	TLACFVLAA	CLAAVVVIA	1	VME1
HLA-A0202	TLKNTVCTV	LMPGGLLVV	1	R1A, R1AB
HLA-A0202	TLVSDIDIT	LLPSQDLPL	1	R1A, R1AB
HLA-A0202	TMCDIRQLL	LIGEIISRI	1	R1AB
HLA-A0202	TVSCLPFTI	SLANALQEL	1	NS8
HLA-A0202	VLACYNGSP	LVAGNAVVL	1	R1A, R1AB
HLA-A0202	VLVPHVGEI	HAAPIIDAV	1	R1A, R1AB
HLA-A0202	VVFDEISMA	ALVEPTILL	1	R1AB
HLA-A0202	VVFLLVTLA	MILIATNLL	1	VEMP
HLA-A0202	VVTTVMFLA	ALNCALVTA	1	R1AB, R1A
HLA-A0202	WLYAAVING	YLLLAATAV	1	R1AB, R1A
HLA-A1101	AADLDDFSK	CVADADIDK	1	NCAP
HLA-A1101	AFHTPAFDK	AGQSVTLEK	1	R1AB
HLA-A1101	AIDAYPLTK	ILWGDPSQK	1	R1AB
HLA-A1101	AIMQLFFSY	LIIMMIITR	1	R1A, R1AB
HLA-A1101	ALILAYCNK	TVLLVAAVR	1	R1AB, R1A
HLA-A1101	ALLSTDGNK	LVTAADGTK	1	R1AB
HLA-A1101	ALVYDNKLK	ASATGQAPR	1	R1AB
HLA-A1101	AVHECFVKR	VTVVCDLPR	1	R1AB
HLA-A1101	AYIICISTK	ATIIVVTQR	1	R1AB, R1A
HLA-A1101	CIDGALLTK	MADAAATIK	1	R1AB, R1A
HLA-A1101	CIRCLWSTK	ALAVALRLK	1	R1AB, R1A
HLA-A1101	EAACCHLAK	GDAFATFAK	1	R1A, R1AB
HLA-A1101	FITLCFTLK	AAELGVTAK	1	NS7A
HLA-A1101	GEIPVAYRK	ADIVAALRK	1	R1A, R1AB
HLA-A1101	GIPKDMTYR	ALFINATLK	1	R1AB
HLA-A1101	GTSTDVVYR	GIVGEATYR	1	R1AB
HLA-A1101	GVCVSTSGR	FAAAAAALK	1	R1AB, R1A
HLA-A1101	GVLTESNKK	SAIGFVPSY	1	SPIKE
HLA-A1101	GVYSVIYLY	SSAQPPTPR	1	R1A, R1AB
HLA-A1101	HISRQRLTK	VIPKMLVYR	1	R1AB
HLA-A1101	IINNTVYTK	CTVGNILVK	1	R1AB
HLA-A1101	IIPLTTAAK	EIGRPVMVK	1	R1AB, R1A
HLA-A1101	IISDMYDPK	VATMAEETK	1	R1AB
HLA-A1101	KAIVSTIQR	AAVSTFLAR	1	R1AB, R1A
HLA-A1101	KQIRSAAKK	TMGFPRFKK	1	R1A, R1AB
HLA-A1101	KVKYLYFIK	RIARITFNR	1	R1AB, R1A
HLA-A1101	LAVFQSASK	MVLTVSAAR	1	AP3A
HLA-A1101	LEQPYVFIK	LAADPMLVK	1	R1A, R1AB
HLA-A1101	LIDSYFVVK	AMIDAIAGR	1	R1AB
HLA-A1101	LIISVTSNY	LMWAGILAY	1	R1AB, R1A
HLA-A1101	LIRQGTDYK	TVAQPSLHK	1	NCAP
HLA-A1101	LMPVCVETK	LLLAAPLLR	1	R1AB, R1A
HLA-A1101	MNVLTLVYK	SAVTELAQR	1	R1A, R1AB
HLA-A1101	MQNCVLKLK	AVLARLMMR	1	R1A, R1AB
HLA-A1101	NSQNAVASK	VASVPGAAK	1	R1AB
HLA-A1101	NTYLEGSVR	GIVPVEVYR	1	R1A, R1AB
HLA-A1101	NVYLAVFDK	AVHYAAVDK	1	R1AB, R1A
HLA-A1101	QIYKTPPIK	TIPKTPSGK	1	SPIKE
HLA-A1101	QQQGQTVTK	APMVFSATK	1	NCAP
HLA-A1101	RGTAVMSLK	ASRMPVLSK	1	R1AB
HLA-A1101	RLISMMGFK	VLAAAPKLK	1	R1AB
HLA-A1101	RQFHQKLLK	VTSTAKSPR	1	R1AB
HLA-A1101	RVECFDKFK	ISSAPDLIR	1	R1AB
HLA-A1101	SDIDITFLK	VIYVSAELK	1	R1A, R1AB
HLA-A1101	SIIKTIQPR	LVQVGAVPK	1	R1AB, R1A
HLA-A1101	SQDLSVVSK	ITATFLVGK	1	R1AB
HLA-A1101	SQGLVASIK	IAVSAGLSR	1	R1AB
HLA-A1101	SSNVANYQK	VTLAGWVAR	1	R1AB
HLA-A1101	SSTASALGK	TVAPIGGLK	1	SPIKE
HLA-A1101	STTTNIVTR	SIAASVVAR	1	R1A, R1AB
HLA-A1101	TAVVIPTKK	ISAPPKLGR	1	R1A, R1AB
HLA-A1101	TITVEELKK	ALADLPLTY	1	VME1
HLA-A1101	TIYSLLLCR	LVAAAVATR	1	A0A663DJA2
HLA-A1101	TLKGGAPTK	LIAGVRAAK	1	R1A, R1AB
HLA-A1101	TTCCSLSHR	SALTTALLR	1	R1AB
HLA-A1101	TTDPSFLGR	SAEVIAALK	1	R1AB, R1A
HLA-A1101	VLDMCASLK	VTELAPVFK	1	R1AB, R1A
HLA-A1101	VLHDIGNPK	VVSEDVLAR	1	R1AB
HLA-A1101	VLITEGSVK	AITTESVGK	1	R1AB
HLA-A1101	VQMLSDTLK	TNLVELIPK	1	R1AB
HLA-A2402	AMSAFAMMF	AFLFAALLF	1	R1AB, R1A
HLA-A2402	DFYLCFLAF	VLALALFVF	1	NS7B
HLA-A2402	DYLVSTQEF	AFFADIHMI	1	R1AB, R1A
HLA-A2402	FFASFYYVW	FFGAFIPLI	1	R1A, R1AB
HLA-A2402	FWITIAYII	LFPTLNYAV	1	R1AB, R1A
HLA-A2402	ICAPLTVFF	MYDPLGLSI	1	R1AB
HLA-A2402	IFGTVYEKL	SYAPTVVRL	1	R1AB, R1A
HLA-A2402	IKVTLVFLF	IMTWVTAFF	1	R1AB, R1A
HLA-A2402	IQLSSYSLF	AYNIVFAAF	1	R1AB
HLA-A2402	IYSLLLCRM	GYSAAFPTL	1	A0A663DJA2
HLA-A2402	KFLVFLGII	TYRNLLSNM	1	NS8
HLA-A2402	KYCALAPNM	AYQTRLVQL	1	R1AB, R1A
HLA-A2402	LFARTRSMW	VFIRPPLRM	1	VME1
HLA-A2402	LFLTWICLL	SYPLPQSPI	1	VME1
HLA-A2402	LFTRFFYVL	IYARLVMTL	1	R1AB, R1A
HLA-A2402	LFVTVYSHL	ALGSVPVTF	1	AP3A
HLA-A2402	LYALVYFLQ	AYGIAVPTM	1	AP3A
HLA-A2402	LYCIDGALL	HHSNETVTF	1	R1AB, R1A
HLA-A2402	LYKMQRMLL	SWRPRVAVW	1	R1AB
HLA-A2402	LYLDAYNMM	VFPVDLPPI	1	R1AB
HLA-A2402	LYSPIFLIV	DYPTLLATM	1	NS7A
HLA-A2402	MFLARGIVF	LFMLRQIHF	1	R1A, R1AB
HLA-A2402	NYMLTYNKV	IFLMRSSPF	1	R1A, R1AB
HLA-A2402	QWSLFFFLY	AWTTGLWLI	1	R1AB, R1A
HLA-A2402	QYGDCLGDI	AYLDQLDEL	1	SPIKE
HLA-A2402	RFPNITNLC	RFPANGFGL	1	SPIKE
HLA-A2402	RYPANSIVC	RWFLMASPI	1	R1AB
HLA-A2402	SFSASTSAF	GYISPGSTI	1	R1AB, R1A
HLA-A2402	SYEDQDALF	VYDPDAPTL	1	R1AB
HLA-A2402	SYGADLKSF	VQVDQRFVF	1	R1AB, R1A
HLA-A2402	SYLFQHANL	GFLFLYPAF	1	R1A, R1AB
HLA-A2402	TFFKLVNKF	RYTGRGMPL	1	R1A, R1AB
HLA-A2402	TSAMQTMLF	VAGSVAWLI	1	R1A, R1AB
HLA-A2402	TWLTYTGAI	QWLGMGAQL	1	NCAP
HLA-A2402	TYKPNTWCI	QYFAGAKAI	1	R1A, R1AB
HLA-A2402	TYLEGSVRV	AYQDGGARI	1	R1AB, R1A
HLA-A2402	TYRRLISMM	GWMRAFASF	1	R1AB
HLA-A2402	VFLFVAAIF	VFYLVASVL	1	R1AB, R1A
HLA-A2402	VMFTPLVPF	GIPVCLWFF	1	R1A, R1AB
HLA-A2402	VVAFNTLLF	VMCWAVLVF	1	R1A, R1AB
HLA-A2402	VYNPFMIDV	IFPLALWLM	1	R1AB
HLA-A2402	VYSTGSNVF	VWVAAGGAW	1	SPIKE
HLA-A2402	VYSVIYLYL	LFMPSALTL	1	R1A, R1AB
HLA-A2402	YFIASFRLF	MFNCTGWKI	1	VME1
HLA-A2402	YYHTTDPSF	NYAALDVEL	1	R1A, R1AB
HLA-A2402	YYRYNLPTM	RWMAVAARI	1	R1AB
HLA-B0702	FPLCANGQV	LPLVSVAEI	1	R1AB
HLA-B0702	GPLKVGGSC	RPIAVTDAV	1	R1AB, R1A
HLA-B0702	LPFKLTCAT	APLRALLQA	1	R1AB, R1A
HLA-B0702	LPVNVAFEL	APEIPSPAA	1	R1AB
HLA-B0702	MARKTLNSL	KAAAAARPV	1	ORF9B
HLA-B0702	RANNTKGSL	LARNSGRML	1	R1A, R1AB
HLA-B0702	TPAFDKSAF	IVRDKGVAL	1	R1AB
HLA-B0702	TPVCINGLM	APASAGSLG	1	R1AB, R1A
HLA-B1503	AALTNNVAF	AGVTGNPAF	1	R1AB
HLA-B1503	AARVVRSIF	LIRTGRSLF	1	R1AB, R1A
HLA-B1503	ACFVLAAVY	SLHPLSAPM	1	VME1
HLA-B1503	AIMQLFFSY	LLNQPFQAL	1	R1A, R1AB
HLA-B1503	AIVFITLCF	WSSLVAAVL	1	NS7A
HLA-B1503	ALTCFSTQF	AALGPGQAV	1	NS7A
HLA-B1503	AMHAASGNL	YALGAGLTL	1	R1AB
HLA-B1503	AVLDMCASL	ATADPTATL	1	R1AB, R1A
HLA-B1503	AVNLLTNMF	VSAAIASLF	1	R1A, R1AB
HLA-B1503	CLNRVCTNY	VVGVPSLPF	1	R1AB, R1A
HLA-B1503	ELGTEVNEF	MMVDAIVEA	1	R1AB, R1A
HLA-B1503	EQWNLVIGF	ELAMPGVGY	1	VME1
HLA-B1503	FLFVAAIFY	LLVVIAVAL	1	R1A, R1AB
HLA-B1503	FLGYFCTCY	FLVAAALVV	1	R1AB, R1A
HLA-B1503	FQVTIAEIL	LLLLTSELY	1	NS6
HLA-B1503	FVMMSAPPA	LQPGSATVA	1	R1A, R1AB
HLA-B1503	GLAAIMQLF	ALSAQALAF	1	R1A, R1AB
HLA-B1503	IAMSAFAMM	SQAITGALF	1	R1AB, R1A
HLA-B1503	IAQVDVVNF	LVIAAAVSA	1	A0A663DJA2
HLA-B1503	IKASMPTTI	GMFVALPAA	1	R1A, R1AB
HLA-B1503	IQTTPGSGV	LATYAFLPI	1	R1AB
HLA-B1503	ITLATCELY	QLAALGDVY	1	NS7A
HLA-B1503	ITVATSRTL	LVTIMAVVF	1	VME1
HLA-B1503	KLVLSVNPY	AKIIAVNPL	1	R1AB
HLA-B1503	LATCELYHY	ALLGLDCVI	1	NS7A
HLA-B1503	LCFLAFLLF	GLFINTVPL	1	NS7B
HLA-B1503	LKLRGTAVM	AARAAIAPF	1	R1AB
HLA-B1503	LLFLAFVVF	AASMYGLVF	1	VEMP
HLA-B1503	LLSVCLGSL	LMLAAQFSL	1	R1AB, R1A
HLA-B1503	LMNVLTLVY	VSPVTGLVF	1	R1AB, R1A
HLA-B1503	LQTYVTQQL	NGAMMAQAF	1	SPIKE
HLA-B1503	LTSHTVMPL	SMFQAILPL	1	R1AB
HLA-B1503	LVGLMWLSY	LQPATVGAI	1	VME1
HLA-B1503	LVYAADPAM	WAQDALAMY	1	R1AB
HLA-B1503	MKFLVFLGI	ISKVAATSY	1	NS8
HLA-B1503	MMFTSDLAT	AQFAEAALA	1	R1AB, R1A
HLA-B1503	MMSAPPAQY	GMVVLVVVL	1	R1AB, R1A
HLA-B1503	MQTMLFTML	MSALAFTIL	1	R1A, R1AB
HLA-B1503	MTYRRLISM	QVARAALLF	1	R1AB
HLA-B1503	MVMCGGSLY	LTTAFLIIF	1	R1AB
HLA-B1503	NSKVQIGEY	MQIAVGGCL	1	R1AB
HLA-B1503	QFAPSASAF	SLGVTASSF	1	NCAP
HLA-B1503	RISNCVADY	AMVAAMTDM	1	SPIKE
HLA-B1503	RIVYTACSH	AKVTPVAVF	1	R1AB
HLA-B1503	SGVVTTVMF	LVVSTLIPA	1	R1A, R1AB
HLA-B1503	SLNVAKSEF	SISGGINAL	1	R1A, R1AB
HLA-B1503	SLPINVIVF	LQALAVMPV	1	R1AB, R1A
HLA-B1503	SSGDATTAY	VLAGELTVY	1	R1AB
HLA-B1503	SVAYSNNSI	VVNGAAPSY	1	SPIKE
HLA-B1503	TIAFGGCVF	LVQATLAAY	1	R1A, R1AB
HLA-B1503	TILDGISQY	AASAEAAAF	1	R1AB, R1A
HLA-B1503	TLLLQLCTF	AIVVLVLGY	1	R1A, R1AB
HLA-B1503	TLQAIASEF	ALQALPEEF	1	R1A, R1AB
HLA-B1503	TLQCIMLVY	TMIGVAVVV	1	R1A, R1AB
HLA-B1503	TLVTMPLGY	YLALPALAY	1	R1A, R1AB
HLA-B1503	TTAYANSVF	IISMVTLVF	1	R1AB
HLA-B1503	TVLCLTPVY	SIAIAAVMF	1	R1AB, R1A
HLA-B1503	VLKKCKSAF	YVRGGKIAL	1	R1AB, R1A
HLA-B1503	VMYASAVVL	AILAAASAL	1	R1AB, R1A
HLA-B1503	VQHMVVKAA	LKALLATVV	1	R1AB
HLA-B1503	VVNQNAQAL	VLAAVALSI	1	SPIKE
HLA-B1503	WMVMFTPLV	LTVDGLAAL	1	R1AB, R1A
HLA-B1503	YFRLTLGVY	ALKLGVPPL	1	R1AB, R1A
HLA-B1503	YMRSLKVPA	RIRARVRSI	1	R1A, R1AB
HLA-B1503	YNGSPSGVY	GILAPLQPF	1	R1A, R1AB
HLA-B3501	DIASTDTCF	DVAPAEVPL	1	R1A, R1AB
HLA-B3501	DVFHLYLQY	AAASLPDAM	1	R1AB
HLA-B3501	EAFLIGCNY	IVALMTNVF	1	R1AB
HLA-B3501	FACVVADAV	MPTATMVGY	1	R1A, R1AB
HLA-B3501	FGGASCCLY	QPFQPTTAA	1	R1AB, R1A
HLA-B3501	FPDLNGDVV	HPAVIEAVT	1	R1A, R1AB
HLA-B3501	FPNITNLCP	LAILISVAL	1	SPIKE
HLA-B3501	FPVLHDIGN	QASIDTIAL	1	R1AB
HLA-B3501	FVSDADSTL	YAVDADLII	1	R1AB
HLA-B3501	GPEHSLAEY	MPALLDIRE	1	R1AB, R1A
HLA-B3501	HSIGFDYVY	AAVGADTQF	1	R1AB
HLA-B3501	KVVKVTIDY	VPIKVTPEI	1	R1AB
HLA-B3501	LALSKGVHF	TPIGVTATV	1	AP3A
HLA-B3501	LPFGWLIVG	IVAASWTLY	1	AP3A
HLA-B3501	LPSLATVAY	MALLGVHAC	1	R1AB, R1A
HLA-B3501	LSDDAVVCF	VVLDDSLVY	1	R1AB
HLA-B3501	MPNMLRIMA	LPYLIRLPV	1	R1AB
HLA-B3501	MVTNNTFTL	MAISVAVPV	1	R1A, R1AB
HLA-B3501	NFCALILAY	VAPNTWLPF	1	R1AB, R1A
HLA-B3501	NGDVVAIDY	LACDWFIDH	1	R1A, R1AB
HLA-B3501	QCIMLVYCF	MPDTLITAA	1	R1A, R1AB
HLA-B3501	QFAPSASAF	QVGQLIVAF	1	NCAP
HLA-B3501	QPITNCVKM	SVITWPAKY	1	R1A, R1AB
HLA-B3501	SSLPSYAAF	CVLTGHAAY	1	R1AB, R1A
HLA-B3501	SVIYLYLTF	LALLTSGVY	1	R1AB, R1A
HLA-B3501	TACTDDNAL	MAVLEAEGY	1	R1A, R1AB
HLA-B3501	TGTSTDVVY	LPAAAEPVA	1	R1AB
HLA-B3501	TTLPVNVAF	TPVVSMVVW	1	R1AB
HLA-B3501	TVAYFNMVY	YGTAAALVF	1	R1A, R1AB
HLA-B3501	VAELEGIQY	CAVPDADMF	1	R1A, R1AB
HLA-B3501	VAVKMFDAY	HPWRSVDGY	1	R1A, R1AB
HLA-B3501	VVIPDYNTY	LAADLSPAA	1	R1AB, R1A
HLA-B3501	WPQIAQFAP	WAFQLQSIL	1	NCAP
HLA-B3501	WPVTLACFV	GAMLLTVAF	1	VME1
HLA-B3501	YPGQGLNGY	VAVQVGASM	1	R1AB, R1A
HLA-B4001	AEAAVKPLL	AEAGARVLL	1	Y14
HLA-B4001	AEIVDTVSA	TEALDYLPV	1	R1AB
HLA-B4001	AESHVDTDL	QEAGVDDFL	1	R1AB
HLA-B4001	EETGLLMPL	EEWLMAPAI	1	R1A, R1AB
HLA-B4001	FQVTIAEIL	GQCVVSELL	1	NS6
HLA-B4001	GEFKLASHM	TEFKLMNFL	1	R1A, R1AB
HLA-B4001	HEETIYNLL	EEESLPAVL	1	R1AB
HLA-B4001	LEPLVDLPI	AEFADLLVL	1	SPIKE
HLA-B4001	LEQPTSEAV	LQVVADDPV	1	R1A, R1AB
HLA-B4001	MQTMLFTML	LERILTTPL	1	R1A, R1AB
HLA-B4001	RELHLSWEV	LQHVTDAVL	1	R1AB
HLA-B4001	SEAVEAPLV	VELADPQGL	1	R1AB, R1A
HLA-B4001	SEVGPEHSL	VEVSAGETI	1	R1AB, R1A
HLA-B4001	TEVLTEEVV	LEHLVDVVL	1	R1A, R1AB
HLA-B4001	TEVPANSTV	GEALSVAMM	1	R1A, R1AB
HLA-B5101	LPIDKCSRI	VPVITPARV	1	R1AB
HLA-B5101	WPVTLACFV	LPLLLPGVV	1	VME1
HLA-B5101	YPSLETIQI	VAVIADPSI	1	R1AB, R1A
HLA-A0101	CNDPFLGVY	ITDNPNLNH	2	SPIKE
HLA-A0101	CTDDNALAY	DNDGTPESY	2	R1AB, R1A
HLA-A0101	CTDDNALAY	IVDVITDTY	2	R1AB, R1A
HLA-A0101	DTDFVNEFY	ASAQAAAFY	2	R1AB
HLA-A0101	FAIGLALYY	TTDAHRLLA	2	R1AB
HLA-A0101	FAIGLALYY	VSDSRTQAA	2	R1AB
HLA-A0101	FTDGVCLFW	LSDEEMNHY	2	R1AB
HLA-A0101	GTDLEGNFY	DSDLEELVY	2	R1A, R1AB
HLA-A0101	HSYFTSDYY	LSSMNPAPY	2	AP3A
HLA-A0101	QSCTQHQPY	WSAEGLLRY	2	NS8
HLA-A0101	SSAKSASVY	LADLSTLFA	2	R1A, R1AB
HLA-A0101	VVDYGARFY	GIDFDNIKY	2	R1AB, R1A
HLA-A0101	VVDYGARFY	TTDEGSQRV	2	R1AB, R1A
HLA-A0101	YLDAYNMMI	ETDSHATMV	2	R1AB
HLA-A0201	ALLADKFPV	LLFVLCCAA	2	R1AB
HLA-A0201	ALLADKFPV	VLTGILAAA	2	R1AB
HLA-A0201	ALLAVFQSA	ALLALLPLV	2	AP3A
HLA-A0201	ALLAVFQSA	FVLIMMIAL	2	AP3A
HLA-A0201	ALSKGVHFV	TILLFLGAV	2	AP3A
HLA-A0201	ALWEIQQVV	IVAELPLPM	2	R1A, R1AB
HLA-A0201	ALWEIQQVV	LLPEAFAVA	2	R1A, R1AB
HLA-A0201	ELLHAPATV	VLLPAYPFL	2	SPIKE
HLA-A0201	FLARGIVFM	VLHALGLAV	2	R1AB, R1A
HLA-A0201	FLLPSLATV	LLTASIAAA	2	R1AB, R1A
HLA-A0201	FLLVTLAIL	TLGPWTLVL	2	VEMP
HLA-A0201	FLLVTLAIL	VVIAVALFI	2	VEMP
HLA-A0201	FVDGVPFVV	AIVAVALGV	2	R1AB
HLA-A0201	FVDGVPFVV	TLPHFPLPL	2	R1AB
HLA-A0201	FVVPGLPGT	LLAVVPPHV	2	R1A, R1AB
HLA-A0201	FVVPGLPGT	VLVLVLCLA	2	R1A, R1AB
HLA-A0201	GLTVLPPLL	LLSAAVAAA	2	SPIKE
HLA-A0201	GLTVLPPLL	VLVFAAFIA	2	SPIKE
HLA-A0201	GMSRIGMEV	AVMVVLALL	2	NCAP
HLA-A0201	GMSRIGMEV	ILPVPMMNI	2	NCAP
HLA-A0201	HLVDFQVTI	VLLELTGPL	2	NS6
HLA-A0201	HLVDFQVTI	WSMEIAPEA	2	NS6
HLA-A0201	ILGLPTQTV	VVAAWLAVL	2	R1AB
HLA-A0201	ILSPLYAFA	TVLALLPVL	2	R1AB, R1A
HLA-A0201	ILSPLYAFA	VLAALLGPA	2	R1AB, R1A
HLA-A0201	ILTSLLVLV	LLFAGALLA	2	R1AB, R1A
HLA-A0201	ILTSLLVLV	SIAAAIIVV	2	R1AB, R1A
HLA-A0201	IVAGGIVAI	ATMAGLTMI	2	R1AB, R1A
HLA-A0201	KLMPVCVET	FLDAGAAPL	2	R1A, R1AB
HLA-A0201	KLNIKLLGV	YVPDFSAVA	2	R1A, R1AB
HLA-A0201	KLVSSFLEM	FTYPPLAAV	2	R1A, R1AB
HLA-A0201	KLVSSFLEM	LVLLVAVLV	2	R1A, R1AB
HLA-A0201	KLWAQCVQL	GLSAEIAAL	2	R1A, R1AB
HLA-A0201	KLWAQCVQL	SLIALLVGI	2	R1A, R1AB
HLA-A0201	LLFNKVTLA	LLLVVAAGA	2	SPIKE
HLA-A0201	LLLDRLNQL	ALIDAPAHA	2	NCAP
HLA-A0201	LLLDRLNQL	ILNSDSIYL	2	NCAP
HLA-A0201	LLWPVTLAC	ALVAVVVMV	2	VME1
HLA-A0201	LLWPVTLAC	IVPSFVLSV	2	VME1
HLA-A0201	MMISAGFSL	VMVPQLLLA	2	R1AB
HLA-A0201	NLIDSYFVV	ALVEAVTLL	2	R1AB
HLA-A0201	NLIDSYFVV	VLLALLVGI	2	R1AB
HLA-A0201	NLLLLFVTV	FLITFAAVV	2	AP3A
HLA-A0201	RLANECAQV	AALAEGWAV	2	R1AB
HLA-A0201	RLANECAQV	SLSDAENTL	2	R1AB
HLA-A0201	RLDKVEAEV	TVADLLEPI	2	SPIKE
HLA-A0201	RLIDAMMFT	FITPLVAAV	2	R1AB, R1A
HLA-A0201	RLIDAMMFT	FVMAIVGPI	2	R1AB, R1A
HLA-A0201	SLENVAFNV	LLIVALTFI	2	R1AB
HLA-A0201	SLINTLNDL	LIIAMPLGI	2	R1A, R1AB
HLA-A0201	SLINTLNDL	VVMAPILQL	2	R1A, R1AB
HLA-A0201	SLIYSTAAL	LLEYLTAMV	2	R1AB, R1A
HLA-A0201	SLIYSTAAL	VMIDVINEL	2	R1AB, R1A
HLA-A0201	SLLMPILTL	LIAVGAALV	2	R1AB
HLA-A0201	SLLSVLLSM	LLVPVIGLI	2	R1AB, R1A
HLA-A0201	SLLSVLLSM	MAISVAVPV	2	R1AB, R1A
HLA-A0201	SLPGVFCGV	ALGPTMIAI	2	R1A, R1AB
HLA-A0201	SLPGVFCGV	ALMAFLVVG	2	R1A, R1AB
HLA-A0201	SMWALIISV	LMLLATAIA	2	R1A, R1AB
HLA-A0201	TMADLVYAL	QLLDSKFAV	2	R1AB
HLA-A0201	TMADLVYAL	YIMWAPNAI	2	R1AB
HLA-A0201	TVYEKLKPV	MLSDVRSFM	2	R1A, R1AB
HLA-A0201	TVYEKLKPV	YIHDLDMAA	2	R1A, R1AB
HLA-A0201	VLNDILSRL	ALLDAMVPL	2	SPIKE
HLA-A0201	VLNDILSRL	TLADEIFAM	2	SPIKE
HLA-A0201	VLSEARQHL	VIIDALTML	2	R1A, R1AB
HLA-A0201	VMVELVAEL	AIDWLLPAA	2	R1AB, R1A
HLA-A0201	VMVELVAEL	FTEGVVWGI	2	R1AB, R1A
HLA-A0201	WLDMVDTSL	AAAVYDLFV	2	R1AB, R1A
HLA-A0201	WLDMVDTSL	ALVAEQAEL	2	R1AB, R1A
HLA-A0201	WLDMVDTSL	FSVNTEAFV	2	R1AB, R1A
HLA-A0201	WLLWPVTLA	ALLAALTVL	2	VME1
HLA-A0201	WLLWPVTLA	MAAAVQPYL	2	VME1
HLA-A0201	WLMWLIINL	RLASETLEV	2	R1A, R1AB
HLA-A0201	YASAVVLLI	ALVALVAVV	2	R1AB, R1A
HLA-A0201	YASAVVLLI	TLSAIGVTI	2	R1AB, R1A
HLA-A0201	YLATALLTL	GLAAMQAVL	2	R1A, R1AB
HLA-A0201	YLATALLTL	SMIPFTIAI	2	R1A, R1AB
HLA-A0201	YLDAYNMMI	FVAWVVYAA	2	R1AB
HLA-A0201	YLDAYNMMI	TMIADLAVA	2	R1AB
HLA-A0201	YLYALVYFL	MIHAFAVPI	2	AP3A
HLA-A0201	YLYALVYFL	YLCGPVAMV	2	AP3A
HLA-A0202	ALLADKFPV	KLWAGPAHL	2	R1AB
HLA-A0202	ALLADKFPV	MLGGGPVAA	2	R1AB
HLA-A0202	ALLAVFQSA	AVVSGIAGL	2	AP3A
HLA-A0202	ALNTLVKQL	FVAALPEIV	2	SPIKE
HLA-A0202	ALNTLVKQL	LFAPVGDLV	2	SPIKE
HLA-A0202	ALSKGVHFV	AMAELVVHP	2	AP3A
HLA-A0202	ALSKGVHFV	VAAAAVTAV	2	AP3A
HLA-A0202	AMYTPHTVL	LAAPLLTAV	2	R1AB
HLA-A0202	AQFAPSASA	VLTGGVAVA	2	NCAP
HLA-A0202	AQFAPSASA	YLAGAPLVA	2	NCAP
HLA-A0202	ATIPIQASL	LVALACMVL	2	AP3A
HLA-A0202	FIAGLIAIV	AIVAVATLV	2	SPIKE
HLA-A0202	FIAGLIAIV	LISQLGLVV	2	SPIKE
HLA-A0202	FIAGLIAIV	MVVSVLTLA	2	SPIKE
HLA-A0202	FLLVTLAIL	FLAALFFLL	2	VEMP
HLA-A0202	FLLVTLAIL	VLVVVLALA	2	VEMP
HLA-A0202	FTISVTTEI	LLAERVSGL	2	SPIKE
HLA-A0202	FTISVTTEI	QLAELAAEA	2	SPIKE
HLA-A0202	FVFLVLLPL	VAAAAAAYA	2	SPIKE
HLA-A0202	GLEAPFLYL	AMASRLVGA	2	AP3A
HLA-A0202	GLEAPFLYL	WVMFAILLV	2	AP3A
HLA-A0202	GLMWLSYFI	FVAFVGAAI	2	VME1
HLA-A0202	GLMWLSYFI	LLAVPGSAA	2	VME1
HLA-A0202	ILSPLYAFA	FLHIPFPPV	2	R1AB, R1A
HLA-A0202	ILSPLYAFA	VVFTLVTLL	2	R1AB, R1A
HLA-A0202	IVAGGIVAI	FLSALVLEL	2	R1AB, R1A
HLA-A0202	IVAGGIVAI	LVAAIVAGL	2	R1AB, R1A
HLA-A0202	KFADDLNQL	AMMAHAGDM	2	R1AB, R1A
HLA-A0202	KFADDLNQL	CLPDAAMLV	2	R1AB, R1A
HLA-A0202	KLMPVCVET	AASVVTALL	2	R1A, R1AB
HLA-A0202	KLMPVCVET	LMLALATTA	2	R1A, R1AB
HLA-A0202	KLNIKLLGV	LVAIMIAAA	2	R1A, R1AB
HLA-A0202	KLVNKFLAL	AVGELTPSV	2	R1AB, R1A
HLA-A0202	KLVNKFLAL	WLTAEYAML	2	R1AB, R1A
HLA-A0202	KLWAQCVQL	FALLLVALL	2	R1A, R1AB
HLA-A0202	KLWAQCVQL	GMAGLMALP	2	R1A, R1AB
HLA-A0202	LITGRLQSL	VLVTRAAIL	2	SPIKE
HLA-A0202	LLFNKVTLA	TLSHLWQQL	2	SPIKE
HLA-A0202	LLLDRLNQL	ILAGLAVLG	2	NCAP
HLA-A0202	MMISAGFSL	ALGALLMLP	2	R1AB
HLA-A0202	MMISAGFSL	LTLALTVSI	2	R1AB
HLA-A0202	NLIDSYFVV	ILASHDAAA	2	R1AB
HLA-A0202	NLIDSYFVV	VLADLVAEV	2	R1AB
HLA-A0202	RLDKVEAEV	TIASMLEVL	2	SPIKE
HLA-A0202	RLDKVEAEV	TMAENLAAI	2	SPIKE
HLA-A0202	RLIDAMMFT	VLPVWLLLA	2	R1AB, R1A
HLA-A0202	RLNEVAKNL	ALGETVAVL	2	SPIKE
HLA-A0202	RLNEVAKNL	AVTAAADLL	2	SPIKE
HLA-A0202	RLNQLESKM	AIVGDLMAT	2	NCAP
HLA-A0202	SLINTLNDL	IVAELPLPM	2	R1A, R1AB
HLA-A0202	SLINTLNDL	TVSAISDPM	2	R1A, R1AB
HLA-A0202	SLIYSTAAL	ILLFPPDPV	2	R1AB, R1A
HLA-A0202	SLIYSTAAL	SLNLIIGVM	2	R1AB, R1A
HLA-A0202	SLLMPILTL	FVVLLITGV	2	R1AB
HLA-A0202	SLLMPILTL	VLAGIAVLP	2	R1AB
HLA-A0202	SLLSVLLSM	AMRAAPTLA	2	R1AB, R1A
HLA-A0202	SLPGVFCGV	GLPAGLIVL	2	R1A, R1AB
HLA-A0202	SLPGVFCGV	ILLAGLTII	2	R1A, R1AB
HLA-A0202	STAALGVLM	LAPQGLAYI	2	R1AB, R1A
HLA-A0202	STAALGVLM	LIGILNVIV	2	R1AB, R1A
HLA-A0202	TLMNVLTLV	GMAVSTAAA	2	R1AB, R1A
HLA-A0202	VLNDILSRL	LLGGDEAMA	2	SPIKE
HLA-A0202	VLNDILSRL	MLLGEDAIA	2	SPIKE
HLA-A0202	VMVELVAEL	LIVELGASL	2	R1AB, R1A
HLA-A0202	VMVELVAEL	TMTELMADM	2	R1AB, R1A
HLA-A0202	WLDMVDTSL	ELTVLAALL	2	R1AB, R1A
HLA-A0202	WLDMVDTSL	LLASPDADL	2	R1AB, R1A
HLA-A0202	WLLWPVTLA	MLGIIAVSM	2	VME1
HLA-A0202	WLMWLIINL	AAAGVLALL	2	R1A, R1AB
HLA-A0202	WLMWLIINL	GLAALGAIA	2	R1A, R1AB
HLA-A0202	YASAVVLLI	IAIAVTAAV	2	R1AB, R1A
HLA-A0202	YLASGGQPI	LALAAIAIL	2	R1A, R1AB
HLA-A0202	YLASGGQPI	LLAAAVALV	2	R1A, R1AB
HLA-A0202	YLDAYNMMI	GLLIVVAGA	2	R1AB
HLA-A0202	YMSALNHTK	VLVFAAFIA	2	R1AB, R1A
HLA-A0202	YMSALNHTK	VTADLHAIL	2	R1AB, R1A
HLA-A1101	AGFSLWVYK	ILAEHAAFK	2	R1AB
HLA-A1101	AGFSLWVYK	MIAPQPISR	2	R1AB
HLA-A1101	AGLPYGANK	LQACLIAWK	2	NCAP
HLA-A1101	ALDPLSETK	LLKCSFCGK	2	SPIKE
HLA-A1101	ALDPLSETK	VLAILVLLR	2	SPIKE
HLA-A1101	ATVVIGTSK	AVLSAQPVY	2	R1AB
HLA-A1101	AVILRGHLR	AALSRLQMR	2	VME1
HLA-A1101	AVILRGHLR	LAGVPLALK	2	VME1
HLA-A1101	FAVSKGFFK	LANIALLRR	2	R1AB
HLA-A1101	FAVSKGFFK	VAPAQELAK	2	R1AB
HLA-A1101	FTIGTVTLK	AVTAVVVLR	2	AP3A
HLA-A1101	FTIGTVTLK	IVIGAQLVK	2	AP3A
HLA-A1101	GSVAYESLR	AATVVLPFK	2	R1A, R1AB
HLA-A1101	GSVAYESLR	CALPVAVFR	2	R1A, R1AB
HLA-A1101	GTITVEELK	ALMVVEEGK	2	VME1
HLA-A1101	GTITVEELK	LLVSTEDLK	2	VME1
HLA-A1101	GTITVEELK	SLITGFDER	2	VME1
HLA-A1101	GVVFLHVTY	AIQAITMPH	2	SPIKE
HLA-A1101	HVSGTNGTK	SAAINMAWR	2	SPIKE
HLA-A1101	HVSGTNGTK	VLAAGMAEK	2	SPIKE
HLA-A1101	IASFRLFAR	YALVQAVKK	2	VME1
HLA-A1101	IMASLVLAR	ASFALGNAR	2	R1AB
HLA-A1101	IMASLVLAR	TTAAQQTLR	2	R1AB
HLA-A1101	IQITISSFK	TLRPVFGVK	2	R1A, R1AB
HLA-A1101	KLFAAETLK	AIGLTLVLK	2	R1AB
HLA-A1101	KLFAAETLK	ALVLVLVYK	2	R1AB
HLA-A1101	KLFDRYFKY	AVVQRGVER	2	R1AB
HLA-A1101	KLFDRYFKY	TVTPPVPAR	2	R1AB
HLA-A1101	KSAAEASKK	AAVLFEAGK	2	NCAP
HLA-A1101	KSAAEASKK	MSAAHLLAR	2	NCAP
HLA-A1101	KSNLKPFER	ATACSEIIR	2	SPIKE
HLA-A1101	KSNLKPFER	ATLPTEPMR	2	SPIKE
HLA-A1101	LTAVVIPTK	ASVFLPLQR	2	R1A, R1AB
HLA-A1101	LTAVVIPTK	FTVAAIPPR	2	R1A, R1AB
HLA-A1101	LTAVVIPTK	LLILIVLLR	2	R1A, R1AB
HLA-A1101	MASLVLARK	SVVRVATMK	2	R1AB
HLA-A1101	MSALNHTKK	LTVTGYNFR	2	R1A, R1AB
HLA-A1101	MSALNHTKK	MAVTALLGY	2	R1A, R1AB
HLA-A1101	QIAPGQTGK	ALSQLICRR	2	SPIKE
HLA-A1101	QIAPGQTGK	GMLTTPQLK	2	SPIKE
HLA-A1101	QVVNVVTTK	AGCALVMHK	2	R1AB, R1A
HLA-A1101	RIAGHHLGR	FVIAMVLLR	2	VME1
HLA-A1101	RIAGHHLGR	LANLLANLK	2	VME1
HLA-A1101	SICSTMTNR	ALPVTYVGK	2	R1AB
HLA-A1101	SICSTMTNR	GAAGTLVAR	2	R1AB
HLA-A1101	SIIQFPNTY	ATVAAAVAY	2	R1AB, R1A
HLA-A1101	SIIQFPNTY	AVAAAAAIY	2	R1AB, R1A
HLA-A1101	STFNVPMEK	GVTDAMTQK	2	R1A, R1AB
HLA-A1101	SVLNDILSR	AIADTDILR	2	SPIKE
HLA-A1101	SVLNDILSR	ALVDDLVAR	2	SPIKE
HLA-A1101	SVYAWNRKR	EVGVLAVRK	2	SPIKE
HLA-A1101	SVYAWNRKR	LTDAARAFR	2	SPIKE
HLA-A1101	TSFGPLVRK	ITAVLTPSR	2	R1AB
HLA-A1101	TSFGPLVRK	LVAGLPEHK	2	R1AB
HLA-A1101	VTDTPKGPK	LVVVRALAK	2	R1AB, R1A
HLA-A1101	VTDTPKGPK	QSCGIARSK	2	R1AB, R1A
HLA-A1101	VVSTGYHFR	AQLLLRPFR	2	R1AB
HLA-A1101	VVTTKIALK	GNFGGVLRK	2	R1A, R1AB
HLA-A1101	VVTTKIALK	IVRHARTSK	2	R1A, R1AB
HLA-A1101	YIATNGPLK	DILQMRIPK	2	R1A, R1AB
HLA-A1101	YIATNGPLK	GTVVVGSIK	2	R1A, R1AB
HLA-A1101	YIATNGPLK	LTAGVIQAR	2	R1A, R1AB
HLA-A1101	YIFFASFYY	LALLLTFPR	2	R1A, R1AB
HLA-A1101	YIFFASFYY	SAIQIPAGR	2	R1A, R1AB
HLA-A2402	AYILFTRFF	LYAQLIDLL	2	R1A, R1AB
HLA-A2402	AYSNNSIAI	LYWTQVLMI	2	SPIKE
HLA-A2402	AYSNNSIAI	TFNVVAFTV	2	SPIKE
HLA-A2402	DYKHYTPSF	IYSIAAPDI	2	R1AB, R1A
HLA-A2402	DYKHYTPSF	VLTTFSLIF	2	R1AB, R1A
HLA-A2402	EYVSQPFLM	VAMQFAYQF	2	SPIKE
HLA-A2402	FAMQMAYRF	AYGSLVMVF	2	SPIKE
HLA-A2402	FAMQMAYRF	VYLLAGLSL	2	SPIKE
HLA-A2402	FYLITPVHV	GYSVMAGYW	2	R1A, R1AB
HLA-A2402	FYLITPVHV	LWMLVGLAV	2	R1A, R1AB
HLA-A2402	HWFVTQRNF	LYSNYARLV	2	SPIKE
HLA-A2402	HWFVTQRNF	TYYPKAAFL	2	SPIKE
HLA-A2402	HWFVTQRNF	WWRVTLPLL	2	SPIKE
HLA-A2402	IFFITGNTL	VFLPLAHVL	2	R1AB, R1A
HLA-A2402	IYLYLTFYL	LFVGWLWPL	2	R1A, R1AB
HLA-A2402	IYLYLTFYL	LLPAITFVF	2	R1A, R1AB
HLA-A2402	KLMGHFAWW	LLLPDPYTF	2	R1AB
HLA-A2402	KLMGHFAWW	LWWMIGLLV	2	R1AB
HLA-A2402	LYDKLVSSF	RWKADGHKW	2	R1A, R1AB
HLA-A2402	LYLQYIRKL	YYTTVDAAW	2	R1AB
HLA-A2402	LYLYALVYF	GYVGSQAVF	2	AP3A
HLA-A2402	LYLYALVYF	IFLVGFAVL	2	AP3A
HLA-A2402	LYLYALVYF	LYVAGVSGL	2	AP3A
HLA-A2402	LYYQNNVFM	LYDLKSMAI	2	R1AB
HLA-A2402	MFTPLVPFW	LAPGMWPAW	2	R1A, R1AB
HLA-A2402	MFVKHKHAF	VVARIVIFF	2	R1AB, R1A
HLA-A2402	MSMTYGQQF	FFAAVPMLM	2	R1AB, R1A
HLA-A2402	MSMTYGQQF	LFIPSHAPF	2	R1AB, R1A
HLA-A2402	MYASAVVLL	VFYLHSRLL	2	R1AB, R1A
HLA-A2402	MYKGLPWNV	KWLPLSWSL	2	R1AB
HLA-A2402	NVFAFPFTI	CYAFVAIPL	2	A0A663DJA2
HLA-A2402	NVFAFPFTI	LWWTVAIHL	2	A0A663DJA2
HLA-A2402	NYMPYFFTL	MFVVLLSTL	2	R1AB, R1A
HLA-A2402	NYNYLYRLF	LYFLVGAAV	2	SPIKE
HLA-A2402	NYNYLYRLF	VWFSLFFAM	2	SPIKE
HLA-A2402	SWMESEFRV	QWRTMPAVI	2	SPIKE
HLA-A2402	SWMESEFRV	VYDARTAEF	2	SPIKE
HLA-A2402	SYATHSDKF	GWMVTAAKF	2	R1AB
HLA-A2402	TFTYASALW	DWYSLGLRL	2	R1A, R1AB
HLA-A2402	TYACWHHSI	LFVGWLWPL	2	R1AB
HLA-A2402	TYACWHHSI	MYLVLVAAI	2	R1AB
HLA-A2402	VFKNIDGYF	QFADKAALF	2	SPIKE
HLA-A2402	VFKNIDGYF	VYSNKDAFL	2	SPIKE
HLA-A2402	VRETMSYLF	AYSDGVGVL	2	R1A, R1AB
HLA-A2402	VRETMSYLF	IFERAAAQF	2	R1A, R1AB
HLA-A2402	YINVFAFPF	AWWLLAMAL	2	A0A663DJA2
HLA-A2402	YINVFAFPF	MWLLLAIVV	2	A0A663DJA2
HLA-A2402	YVMHANYIF	IYQYLSMAI	2	R1AB
HLA-A2402	YVMHANYIF	SWRVPVTAF	2	R1AB
HLA-A2402	YYTSNPTTF	IFAAVLVML	2	R1AB, R1A
HLA-B0702	APYIVGDVV	RVAAAGVAL	2	R1A, R1AB
HLA-B0702	APYIVGDVV	SVAAVAGAL	2	R1A, R1AB
HLA-B0702	FPLKLRGTA	AARRLGTQM	2	R1AB
HLA-B0702	FPLKLRGTA	RLGKVWAAM	2	R1AB
HLA-B0702	IPARARVEC	RPGPIRALP	2	R1AB
HLA-B0702	IPARARVEC	VPVKPGRGM	2	R1AB
HLA-B0702	IPTITQMNL	LVRRIGLVI	2	R1AB
HLA-B0702	IPTITQMNL	MPERLRLPT	2	R1AB
HLA-B0702	KPYIKWDLL	RARSSVPVI	2	R1AB
HLA-B0702	KPYIKWDLL	VVRRARFAA	2	R1AB
HLA-B0702	LPKEITVAT	GPHYLCLAI	2	VME1
HLA-B0702	LPKEITVAT	VPMLVCGSF	2	VME1
HLA-B0702	LPKGIMMNV	APPPFRLPL	2	R1AB
HLA-B0702	MPASWVMRI	KPPHGPAAM	2	R1AB, R1A
HLA-B0702	MPASWVMRI	RLAVSGAAL	2	R1AB, R1A
HLA-B0702	RLFARTRSM	LPGMLRPTA	2	VME1
HLA-B0702	RLFARTRSM	LPVGTAVVA	2	VME1
HLA-B0702	SPIFLIVAA	SPLHAGLMM	2	NS7A
HLA-B0702	SPIFLIVAA	TPAPVFTMI	2	NS7A
HLA-B0702	SPRRARSVA	APRRRTALA	2	SPIKE
HLA-B0702	SPRRARSVA	SIRRQAPAL	2	SPIKE
HLA-B0702	TPHTVLQAV	QPQHVAAVL	2	R1AB
HLA-B0702	TPINLVRDL	LPVFDNSAM	2	SPIKE
HLA-B0702	VPGLPGTIL	IPSVTFPPI	2	R1AB, R1A
HLA-B0702	VPGLPGTIL	TPMLSTVVL	2	R1AB, R1A
HLA-B0702	VPHISRQRL	APRVLRVSW	2	R1AB
HLA-B0702	VPHISRQRL	LARKRASTL	2	R1AB
HLA-B0702	VPHVGEIPV	MPPNSGSPI	2	R1A, R1AB
HLA-B0702	VPMEKLKTL	RARVRGRQV	2	R1A, R1AB
HLA-B0702	VPMEKLKTL	VARRVRKPV	2	R1A, R1AB
HLA-B1503	AMYTPHTVL	ATVLLEVPF	2	R1AB
HLA-B1503	AMYTPHTVL	LLVILMVIY	2	R1AB
HLA-B1503	AQFAPSASA	VMIGILPTL	2	NCAP
HLA-B1503	DTFCAGSTF	AAGADVLTF	2	R1AB, R1A
HLA-B1503	DTFCAGSTF	ADVVAVLVF	2	R1AB, R1A
HLA-B1503	FAIGLALYY	ILANLTGPY	2	R1AB
HLA-B1503	FAIGLALYY	LVSNSLVAH	2	R1AB
HLA-B1503	FAPSASAFF	LAQAEVALF	2	NCAP
HLA-B1503	FLYLYALVY	VAVGLTLAL	2	AP3A
HLA-B1503	FSAVGNICY	GVAALATAY	2	R1A, R1AB
HLA-B1503	IEVNSFSGY	ALVQAMSVA	2	R1AB, R1A
HLA-B1503	IVAGGIVAI	ALFGGAAAH	2	R1AB, R1A
HLA-B1503	KLINIIIWF	FSVTICGVL	2	R1A, R1AB
HLA-B1503	KLINIIIWF	LLVGSIFAV	2	R1A, R1AB
HLA-B1503	LGAENSVAY	IKVMVGFLF	2	SPIKE
HLA-B1503	LGAENSVAY	SLRVADLVL	2	SPIKE
HLA-B1503	LLADKFPVL	LVKHLEKEY	2	R1AB
HLA-B1503	LLADKFPVL	TIAAGNTVF	2	R1AB
HLA-B1503	LMIERFVSL	MQAPPTPGA	2	R1AB
HLA-B1503	LQLPQGTTL	LAAAADAAH	2	NCAP
HLA-B1503	LVKNKCVNF	LRIAAASPF	2	SPIKE
HLA-B1503	LVKNKCVNF	TGMMLPVTF	2	SPIKE
HLA-B1503	LVSDIDITF	ILVGAAAAV	2	R1A, R1AB
HLA-B1503	LVSDIDITF	SNTPTTLPF	2	R1A, R1AB
HLA-B1503	MMISAGFSL	ILVATGFVV	2	R1AB
HLA-B1503	QSAPHGVVF	AAIGDAAAM	2	SPIKE
HLA-B1503	QSCTQHQPY	AAISATAAA	2	NS8
HLA-B1503	QSCTQHQPY	AKVVVAAHL	2	NS8
HLA-B1503	RLFARTRSM	GLVRALTAF	2	VME1
HLA-B1503	RLFARTRSM	RVMFSGLNF	2	VME1
HLA-B1503	RTNVYLAVF	AEFMDLVQY	2	R1AB, R1A
HLA-B1503	RTNVYLAVF	AQLASISAA	2	R1AB, R1A
HLA-B1503	RVYSTGSNV	KAISTGVAF	2	SPIKE
HLA-B1503	RVYSTGSNV	YLMHMAAAV	2	SPIKE
HLA-B1503	SAKSASVYY	DVFALLSPF	2	R1A, R1AB
HLA-B1503	SIIQFPNTY	IMAAAVAPF	2	R1AB, R1A
HLA-B1503	SIIQFPNTY	QLFSAGGAA	2	R1AB, R1A
HLA-B1503	SLINTLNDL	LTAASVGVL	2	R1A, R1AB
HLA-B1503	SLIYSTAAL	VQVMGVLNV	2	R1AB, R1A
HLA-B1503	SLLMPILTL	AQLENIPAL	2	R1AB
HLA-B1503	SLLSVLLSM	AGILAQVPF	2	R1AB, R1A
HLA-B1503	SLLSVLLSM	LGLPSQAAY	2	R1AB, R1A
HLA-B1503	SMWALIISV	AALALVVAY	2	R1A, R1AB
HLA-B1503	SSAKSASVY	AAATKVAAF	2	R1A, R1AB
HLA-B1503	SSAKSASVY	KLALGGAAV	2	R1A, R1AB
HLA-B1503	STVFPPTSF	LLSMAPLWF	2	R1AB
HLA-B1503	TICAPLTVF	LLAGPTPAL	2	R1AB
HLA-B1503	VKNGSIHLY	RQWMATQLV	2	R1A, R1AB
HLA-B1503	VLNEKCSAY	LAVDVGNPH	2	R1AB, R1A
HLA-B1503	VLNEKCSAY	RKLVDEQHL	2	R1AB, R1A
HLA-B1503	VMYMGTLSY	FAGATVEPY	2	R1A, R1AB
HLA-B1503	VVVNAANVY	FVANLVAHY	2	R1A, R1AB
HLA-B1503	VVYRAFDIY	VQLNAVAVH	2	R1AB
HLA-B1503	WTFGAGAAL	LVAGGAGTL	2	SPIKE
HLA-B1503	YLASGGQPI	LVVAVISVV	2	R1A, R1AB
HLA-B1503	YLASGGQPI	VMVSLAELW	2	R1A, R1AB
HLA-B1503	YLATALLTL	AVMGVPLAL	2	R1A, R1AB
HLA-B1503	YQPYRVVVL	AVLEAVNAH	2	SPIKE
HLA-B3501	DASGKPVPY	IGAAVQEAF	2	R1A, R1AB
HLA-B3501	DASGKPVPY	RAVTDYVPF	2	R1A, R1AB
HLA-B3501	FAIGLALYY	AALSVSMGF	2	R1AB
HLA-B3501	FAIGLALYY	TASATAFPW	2	R1AB
HLA-B3501	FAMQMAYRF	VPVRASIAA	2	SPIKE
HLA-B3501	FAPSASAFF	LPVGTAVVA	2	NCAP
HLA-B3501	FAPSASAFF	LVLSSASPM	2	NCAP
HLA-B3501	FLYLYALVY	MVALPTQLF	2	AP3A
HLA-B3501	FLYLYALVY	YPGMAAPPV	2	AP3A
HLA-B3501	FSAVGNICY	LPMGASKPL	2	R1A, R1AB
HLA-B3501	FSAVGNICY	MPVLGICRG	2	R1A, R1AB
HLA-B3501	FVVEVVDKY	LPTLAGGPF	2	R1AB
HLA-B3501	LGAENSVAY	FLAAAVLYF	2	SPIKE
HLA-B3501	LGAENSVAY	VPECQSPLF	2	SPIKE
HLA-B3501	LPLVSSQCV	LAVASAALF	2	SPIKE
HLA-B3501	LPNNTASWF	FASATPDTA	2	NCAP
HLA-B3501	LPNNTASWF	QAVDALHAM	2	NCAP
HLA-B3501	LPPLLTDEM	LPVDGSTGY	2	SPIKE
HLA-B3501	LVKPSFYVY	TPHLVPVVF	2	VEMP
HLA-B3501	LVKPSFYVY	VALPLAIAF	2	VEMP
HLA-B3501	LVSDIDITF	LGIALGVAM	2	R1A, R1AB
HLA-B3501	LVSDIDITF	LSWADLIVF	2	R1A, R1AB
HLA-B3501	MACLVGLMW	HPGQAVCHF	2	VME1
HLA-B3501	MACLVGLMW	VALLDGVCY	2	VME1
HLA-B3501	MPASWVMRI	FAQPALFAV	2	R1AB, R1A
HLA-B3501	MPASWVMRI	LAIGLTLVL	2	R1AB, R1A
HLA-B3501	NATRFASVY	LPTGCILAW	2	SPIKE
HLA-B3501	NATRFASVY	MATIRNAVF	2	SPIKE
HLA-B3501	NPLLYDANY	YALSGEAVI	2	AP3A
HLA-B3501	QSAPHGVVF	DPVNVAVPL	2	SPIKE
HLA-B3501	QSAPHGVVF	FPLALSALI	2	SPIKE
HLA-B3501	QSCTQHQPY	FVYAQAPVY	2	NS8
HLA-B3501	SAMVRMYIF	GALATPIAF	2	R1A, R1AB
HLA-B3501	SAMVRMYIF	LGLALGVLY	2	R1A, R1AB
HLA-B3501	SIIQFPNTY	FAAASPNEA	2	R1AB, R1A
HLA-B3501	SIIQFPNTY	IPVIAVDIA	2	R1AB, R1A
HLA-B3501	SPIFLIVAA	DIAMVFQSY	2	NS7A
HLA-B3501	STQDLFLPF	LSNDLFAAF	2	SPIKE
HLA-B3501	STQDLFLPF	QIVDQVLAM	2	SPIKE
HLA-B3501	TANPKTPKY	DAGGMETVF	2	R1A, R1AB
HLA-B3501	TANPKTPKY	FSAPVIEGY	2	R1A, R1AB
HLA-B3501	TMADLVYAL	LAADISITA	2	R1AB
HLA-B3501	TPHTVLQAV	IAKQAGLAY	2	R1AB
HLA-B3501	TPHTVLQAV	MIGSVAAVY	2	R1AB
HLA-B3501	TPSGTWLTY	IANGSSLAV	2	NCAP
HLA-B3501	TPSGTWLTY	LPSYGLFGL	2	NCAP
HLA-B3501	TPVVQTIEV	MAENATHNL	2	R1AB, R1A
HLA-B3501	VAAGLEAPF	CAVPDADMF	2	AP3A
HLA-B3501	VAMPNLYKM	HALGCTIKL	2	R1AB
HLA-B3501	VAMPNLYKM	KPKIADYPF	2	R1AB
HLA-B3501	VARDLSLQF	LAAPDDDVL	2	R1A, R1AB
HLA-B3501	VMYMGTLSY	APASASVAA	2	R1A, R1AB
HLA-B3501	VPFWITIAY	MPAPVAAAG	2	R1AB, R1A
HLA-B3501	VPFWITIAY	TPPGPPNAY	2	R1AB, R1A
HLA-B3501	VVVNAANVY	LVLMVVTAF	2	R1A, R1AB
HLA-B4001	AELAKNVSL	AELHKPDLV	2	R1AB, R1A
HLA-B4001	AELAKNVSL	LEAAVRDVV	2	R1AB, R1A
HLA-B4001	EEVVENPTI	AEVFDGTAT	2	R1A, R1AB
HLA-B4001	EEVVENPTI	LEQAGLRGL	2	R1A, R1AB
HLA-B4001	FERDISTEI	IELADGLGL	2	SPIKE
HLA-B4001	GEAANFCAL	VEAHLQALL	2	R1A, R1AB
HLA-B4001	GETLPTEVL	SEGDVHEAL	2	R1AB, R1A
HLA-B4001	GEVITFDNL	GESPLTALV	2	R1A, R1AB
HLA-B4001	LEMELTPVV	FQAGLAGAL	2	R1A, R1AB
HLA-B4001	LEMELTPVV	GENISPREI	2	R1A, R1AB
HLA-B4001	LQLPQGTTL	AEIAARGGI	2	NCAP
HLA-B4001	SEIIGYKAI	RELSIKHDV	2	R1AB, R1A
HLA-B4001	SEIIGYKAI	REMSVNELA	2	R1AB, R1A
HLA-B4001	SELVIGAVI	AELVAIVSV	2	VME1
HLA-B4001	TEVVGDIIL	REALADTVV	2	R1AB, R1A
HLA-B4001	VENMTPRDL	IEALRDITM	2	R1A, R1AB
HLA-B4001	VENMTPRDL	LELARRPQL	2	R1A, R1AB
HLA-B4001	VEVQPQLEM	AENAVIAEL	2	R1A, R1AB
HLA-B4001	VEVQPQLEM	GERVIAQFL	2	R1A, R1AB
HLA-B5101	MPASWVMRI	FPMIVAVPV	2	R1AB, R1A
HLA-B5101	MPASWVMRI	WPLELFGHI	2	R1AB, R1A
HLA-A0101	EIDPKLDNY	VSELLGHTY	2	R1AB, R1A
HLA-A0101	EIDPKLDNY	VSELLGHTY	2	R1AB, R1A
HLA-A0101	FTSDYYQLY	AAEFEDGQY	2	AP3A
HLA-A0101	FTSDYYQLY	AAEFEDGQY	2	AP3A
HLA-A0101	FTSDYYQLY	STDVRMTYA	2	AP3A
HLA-A0101	FTSDYYQLY	STDVRMTYA	2	AP3A
HLA-A0101	STNVTIATY	HTDVVSFTA	2	R1A, R1AB
HLA-A0101	STNVTIATY	HTDVVSFTA	2	R1A, R1AB
HLA-A0101	VATSRTLSY	SSSRAGLGY	2	VME1
HLA-A0101	VATSRTLSY	SSSRAGLGY	2	VME1
HLA-A0101	YANRNRFLY	TIDSSLLVY	2	VME1
HLA-A0101	YANRNRFLY	TIDSSLLVY	2	VME1
HLA-A0201	FLAHIQWMV	AMHPMMLPL	2	R1AB, R1A
HLA-A0201	FLAHIQWMV	AMHPMMLPL	2	R1AB, R1A
HLA-A0201	FLAHIQWMV	VLPAEWLAV	2	R1AB, R1A
HLA-A0201	FLAHIQWMV	VLPAEWLAV	2	R1AB, R1A
HLA-A0201	FVLAAVYRI	LLIFVGIAA	2	VME1
HLA-A0201	FVLAAVYRI	LLIFVGIAA	2	VME1
HLA-A0201	FVLAAVYRI	YVTMTIVAV	2	VME1
HLA-A0201	FVLAAVYRI	YVTMTIVAV	2	VME1
HLA-A0201	MIAQYTSAL	IVWLCTIVV	2	SPIKE
HLA-A0201	MIAQYTSAL	VLMSPMSFL	2	SPIKE
HLA-A0201	SIIAYTMSL	VVYVALPPL	2	SPIKE
HLA-A0201	SIIAYTMSL	VVYVALPPL	2	SPIKE
HLA-A0202	FLAHIQWMV	AIVGAVMKA	2	R1AB, R1A
HLA-A0202	FLAHIQWMV	SSSGIVNTL	2	R1AB, R1A
HLA-A0202	FVLAAVYRI	LAMKALSTV	2	VME1
HLA-A0202	FVLAAVYRI	VMTGGAALV	2	VME1
HLA-A0202	MIAQYTSAL	GLATPNGPA	2	SPIKE
HLA-A0202	MIAQYTSAL	MLNQMGAQV	2	SPIKE
HLA-A1101	ASAFFGMSR	IAVSAQQGK	2	NCAP
HLA-A1101	ASAFFGMSR	IAVSAQQGK	2	NCAP
HLA-A1101	EILPVSMTK	ATALSEQLK	2	SPIKE
HLA-A1101	KTIQPRVEK	AIGARHIAK	2	R1AB, R1A
HLA-A1101	KTIQPRVEK	AIGARHIAK	2	R1AB, R1A
HLA-A1101	KTIQPRVEK	FSLAGTPNK	2	R1AB, R1A
HLA-A1101	KTIQPRVEK	FSLAGTPNK	2	R1AB, R1A
HLA-A1101	LVAEWFLAY	LVLDPGALR	2	R1AB, R1A
HLA-A1101	LVAEWFLAY	VVLDTTLIR	2	R1AB, R1A
HLA-A1101	MSNLGMPSY	ASVVETVTR	2	R1A, R1AB
HLA-A1101	MSNLGMPSY	QTALLLSVK	2	R1A, R1AB
HLA-A1101	STNVTIATY	RTVVDVALY	2	R1A, R1AB
HLA-A1101	VTNNTFTLK	NAYLAELAK	2	R1A, R1AB
HLA-A1101	VTNNTFTLK	NAYLAELAK	2	R1A, R1AB
HLA-A1101	VTYVPAQEK	ASANLQALK	2	SPIKE
HLA-A2402	FYYVWKSYV	GYGLTGSTL	2	R1AB, R1A
HLA-A2402	FYYVWKSYV	RFVYPWVAW	2	R1AB, R1A
HLA-A2402	LYQPPQTSI	ALAVWTITF	2	R1A, R1AB
HLA-A2402	LYQPPQTSI	ALAVWTITF	2	R1A, R1AB
HLA-A2402	RFDNPVLPF	DWQPGTTVF	2	SPIKE
HLA-A2402	RFDNPVLPF	DWQPGTTVF	2	SPIKE
HLA-A2402	RFDNPVLPF	VYATLTVTF	2	SPIKE
HLA-A2402	RFDNPVLPF	VYATLTVTF	2	SPIKE
HLA-A2402	RYRIGNYKL	RFIARSAAF	2	VME1
HLA-A2402	RYRIGNYKL	RFIARSAAF	2	VME1
HLA-A2402	YYQLYSTQL	RYAPLSFSG	2	AP3A
HLA-A2402	YYQLYSTQL	RYAPLSFSG	2	AP3A
HLA-B0702	APFLYLYAL	APVTVDNLL	2	AP3A
HLA-B0702	APFLYLYAL	APVTVDNLL	2	AP3A
HLA-B0702	APFLYLYAL	QPAVAAAGM	2	AP3A
HLA-B0702	APFLYLYAL	QPAVAAAGM	2	AP3A
HLA-B0702	FPRGQGVPI	QVRGTGAVL	2	NCAP
HLA-B0702	FPRGQGVPI	QVRGTGAVL	2	NCAP
HLA-B0702	IPIQASLPF	TTRQLGAVL	2	AP3A
HLA-B0702	IPIQASLPF	VARLGRHQF	2	AP3A
HLA-B0702	IPRRNVATL	MPRKGPAPK	2	R1AB
HLA-B0702	IPRRNVATL	MPRKGPAPK	2	R1AB
HLA-B0702	IPTNFTISV	APGMMPALL	2	SPIKE
HLA-B0702	IPTNFTISV	APGMMPALL	2	SPIKE
HLA-B0702	IPTNFTISV	HPAPAPAAK	2	SPIKE
HLA-B0702	IPTNFTISV	HPAPAPAAK	2	SPIKE
HLA-B0702	KPNELSRVL	RVAAGAAAA	2	R1AB, R1A
HLA-B0702	KPNELSRVL	RVAAGAAAA	2	R1AB, R1A
HLA-B0702	KPNELSRVL	RVAVALSAV	2	R1AB, R1A
HLA-B0702	KPNELSRVL	RVAVALSAV	2	R1AB, R1A
HLA-B0702	MIAQYTSAL	IVRLGAVML	2	SPIKE
HLA-B0702	MIAQYTSAL	IVRLGAVML	2	SPIKE
HLA-B0702	MIAQYTSAL	LARALRPAM	2	SPIKE
HLA-B0702	MIAQYTSAL	LARALRPAM	2	SPIKE
HLA-B0702	RPDTRYVLM	LARLARLAL	2	R1AB, R1A
HLA-B0702	RPDTRYVLM	LARLARLAL	2	R1AB, R1A
HLA-B1503	ASRELKVTF	AGVTARALY	2	R1A, R1AB
HLA-B1503	ASRELKVTF	ALLKAAPVL	2	R1A, R1AB
HLA-B1503	ASRELKVTF	SMAKALLPI	2	R1A, R1AB
HLA-B1503	GTITSGWTF	LIGIYLLVF	2	SPIKE
HLA-B1503	IPIQASLPF	LAISLFVAV	2	AP3A
HLA-B1503	KAYNVTQAF	LLRHAHCPV	2	NCAP
HLA-B1503	KAYNVTQAF	WLVDALRVF	2	NCAP
HLA-B1503	LVAEWFLAY	SLVQQLKAY	2	R1AB, R1A
HLA-B1503	LVAEWFLAY	VMLVDVPGF	2	R1AB, R1A
HLA-B1503	MIAQYTSAL	NLAAVASGF	2	SPIKE
HLA-B1503	MSNLGMPSY	FLLTVILPW	2	R1A, R1AB
HLA-B1503	MSNLGMPSY	LMVFQLAAI	2	R1A, R1AB
HLA-B1503	QVVDMSMTY	ALIDVVLPL	2	R1AB, R1A
HLA-B1503	QVVDMSMTY	LVSDAIAAL	2	R1AB, R1A
HLA-B1503	SIIAYTMSL	AVLGVLGVF	2	SPIKE
HLA-B1503	STNVTIATY	AINAPVQSL	2	R1A, R1AB
HLA-B1503	VATSRTLSY	AMIVGLAIA	2	VME1
HLA-B3501	APFLYLYAL	LAAGSGVLF	2	AP3A
HLA-B3501	FPQSAPHGV	DPLSATLVY	2	SPIKE
HLA-B3501	FPQSAPHGV	LAVDVGNPH	2	SPIKE
HLA-B3501	FVFKNIDGY	MAALGMEDY	2	SPIKE
HLA-B3501	FVSNGTHWF	AANAVTVFF	2	SPIKE
HLA-B3501	FVSNGTHWF	AANAVTVFF	2	SPIKE
HLA-B3501	FVSNGTHWF	HPLGATGAM	2	SPIKE
HLA-B3501	FVSNGTHWF	HPLGATGAM	2	SPIKE
HLA-B3501	IPFAMQMAY	LPSYGLFGL	2	SPIKE
HLA-B3501	IPFAMQMAY	LPSYGLFGL	2	SPIKE
HLA-B3501	IPFAMQMAY	WPLPVLVAT	2	SPIKE
HLA-B3501	IPFAMQMAY	WPLPVLVAT	2	SPIKE
HLA-B3501	IPIQASLPF	TPAPYGPLF	2	AP3A
HLA-B3501	IPIQASLPF	TPAPYGPLF	2	AP3A
HLA-B3501	IPTNFTISV	APTYPGQPY	2	SPIKE
HLA-B3501	IPTNFTISV	IVTSLSMVF	2	SPIKE
HLA-B3501	KAYNVTQAF	AGVPATALY	2	NCAP
HLA-B3501	KAYNVTQAF	AGVPATALY	2	NCAP
HLA-B3501	KAYNVTQAF	SAVDIAHAM	2	NCAP
HLA-B3501	KAYNVTQAF	SAVDIAHAM	2	NCAP
HLA-B3501	LVAEWFLAY	ALYELEIAF	2	R1AB, R1A
HLA-B3501	MIAQYTSAL	FALCVQSAL	2	SPIKE
HLA-B3501	MIAQYTSAL	WPAPAVANY	2	SPIKE
HLA-B3501	MSNLGMPSY	FVVDATKAY	2	R1A, R1AB
HLA-B3501	MSNLGMPSY	LPHLVTAYY	2	R1A, R1AB
HLA-B3501	QPTESIVRF	FAEAADLIA	2	SPIKE
HLA-B3501	QPTESIVRF	FAEAADLIA	2	SPIKE
HLA-B3501	QPTESIVRF	VPAPSQLDL	2	SPIKE
HLA-B3501	QPTESIVRF	VPAPSQLDL	2	SPIKE
HLA-B3501	QVVDMSMTY	SPPVLSGAM	2	R1AB, R1A
HLA-B3501	SANNCTFEY	LPSVAALDH	2	SPIKE
HLA-B3501	SANNCTFEY	LPSVAALDH	2	SPIKE
HLA-B3501	VATSRTLSY	APSSMPLAM	2	VME1
HLA-B3501	VATSRTLSY	APSSMPLAM	2	VME1
HLA-B3501	VATSRTLSY	LIVALTVWY	2	VME1
HLA-B3501	VATSRTLSY	LIVALTVWY	2	VME1
HLA-B4001	AEVQIDRLI	RQESGLEMI	2	SPIKE
HLA-B4001	AEVQIDRLI	SECVARAAL	2	SPIKE
HLA-B4001	AEWFLAYIL	REALDGFAA	2	R1AB, R1A
HLA-B4001	AEWFLAYIL	REALDGFAA	2	R1AB, R1A
HLA-B4001	AEWFLAYIL	VETAAENGV	2	R1AB, R1A
HLA-B4001	AEWFLAYIL	VETAAENGV	2	R1AB, R1A
HLA-B5101	IPTNFTISV	DGLPFSWTV	2	SPIKE
HLA-B5101	IPTNFTISV	DGLPFSWTV	2	SPIKE
HLA-A0101	ATSRTLSYY	YLSVVLGAY	2	VME1
HLA-A0101	ATSRTLSYY	YLSVVLGAY	2	VME1
HLA-A0101	WTAGAAAYY	FTDGGVGGV	2	SPIKE
HLA-A0201	YLITPVHVM	ILPVPMMNI	2	R1AB, R1A
HLA-A0201	YLITPVHVM	ILPVPMMNI	2	R1AB, R1A
HLA-A0201	YLITPVHVM	VTLELLATA	2	R1AB, R1A
HLA-A0201	YLITPVHVM	VTLELLATA	2	R1AB, R1A
HLA-A1101	ATSRTLSYY	AIIADIDTR	2	VME1
HLA-A1101	ATSRTLSYY	AIIADIDTR	2	VME1
HLA-A1101	ATSRTLSYY	ATASQRYHR	2	VME1
HLA-A1101	ATSRTLSYY	ATASQRYHR	2	VME1
HLA-A1101	GVYFASTEK	STVSPYLVK	2	SPIKE
HLA-A1101	GVYFASTEK	STVSPYLVK	2	SPIKE
HLA-A1101	GVYFASTEK	VVVHAVTSK	2	SPIKE
HLA-A1101	GVYFASTEK	VVVHAVTSK	2	SPIKE
HLA-A1101	KTFPPTEPK	LIFAPAPFY	2	NCAP
HLA-A1101	KTFPPTEPK	LIFAPAPFY	2	NCAP
HLA-A1101	KTFPPTEPK	LTFGVVPGY	2	NCAP
HLA-A1101	KTFPPTEPK	LTFGVVPGY	2	NCAP
HLA-A1101	KTFPPTEPK	MVVLSADPR	2	NCAP
HLA-A1101	KTFPPTEPK	MVVLSADPR	2	NCAP
HLA-A1101	TISLAGSYK	ATLGVLLRR	2	R1AB, R1A
HLA-A1101	TISLAGSYK	ATLGVLLRR	2	R1AB, R1A
HLA-A1101	TISLAGSYK	LTEVIKNFK	2	R1AB, R1A
HLA-A1101	TISLAGSYK	LTEVIKNFK	2	R1AB, R1A
HLA-A2402	QYIKWPWYI	KYEIKKGAF	2	SPIKE
HLA-A2402	QYIKWPWYI	KYEIKKGAF	2	SPIKE
HLA-A2402	VYIGDPAQL	IWTQEQAEF	2	R1AB
HLA-A2402	VYIGDPAQL	IWTQEQAEF	2	R1AB
HLA-A2402	VYIGDPAQL	RFVSAIDVL	2	R1AB
HLA-A2402	VYIGDPAQL	RFVSAIDVL	2	R1AB
HLA-A2402	YLQPRTFLL	GYLNTGVNI	2	SPIKE
HLA-A2402	YLQPRTFLL	GYLNTGVNI	2	SPIKE
HLA-A2402	YLQPRTFLL	QYGADTETF	2	SPIKE
HLA-A2402	YLQPRTFLL	QYGADTETF	2	SPIKE
HLA-B0702	LPPAYTNSF	AAAAHAAAA	2	SPIKE
HLA-B0702	LPPAYTNSF	AAAAHAAAA	2	SPIKE
HLA-B0702	LPPAYTNSF	NPGHTWVGL	2	SPIKE
HLA-B0702	LPPAYTNSF	NPGHTWVGL	2	SPIKE
HLA-B1503	VASQSIIAY	LSFASPLLL	2	SPIKE
HLA-B1503	WTAGAAAYY	AISNGVPAF	2	SPIKE
HLA-B3501	LPFNDGVYF	TATIITATF	2	SPIKE
HLA-B3501	LPFNDGVYF	TATIITATF	2	SPIKE
HLA-B3501	LPPAYTNSF	LPPVIAAVF	2	SPIKE
HLA-B3501	LPPAYTNSF	LPPVIAAVF	2	SPIKE
HLA-B3501	LPPAYTNSF	VPGTQDVTF	2	SPIKE
HLA-B3501	LPPAYTNSF	VPGTQDVTF	2	SPIKE
HLA-B3501	TSNQVAVLY	LPGTAVVPL	2	SPIKE
HLA-B3501	TSNQVAVLY	LPGTAVVPL	2	SPIKE
HLA-B3501	VASQSIIAY	CADPAKKAF	2	SPIKE
HLA-B3501	VASQSIIAY	CADPAKKAF	2	SPIKE
HLA-B3501	VASQSIIAY	MLAPVTAPL	2	SPIKE
HLA-B3501	VASQSIIAY	MLAPVTAPL	2	SPIKE
HLA-B3501	WTAGAAAYY	LIAGAAMAF	2	SPIKE
HLA-B3501	WTAGAAAYY	LIAGAAMAF	2	SPIKE
HLA-B3501	WTAGAAAYY	TAMPQLVAF	2	SPIKE
HLA-B3501	WTAGAAAYY	TAMPQLVAF	2	SPIKE
HLA-B4001	AEIRASANL	TELRAIAGL	2	SPIKE
HLA-B4001	AEIRASANL	TELRAIAGL	2	SPIKE
HLA-B4001	GEVFNATRF	EELMAVVKL	2	SPIKE
HLA-B4001	GEVFNATRF	EELMAVVKL	2	SPIKE
HLA-A0101	CVADYSVLY	TSQKLTEKY	2	SPIKE
HLA-A0101	CVADYSVLY	TSQKLTEKY	2	SPIKE
HLA-A0101	CVADYSVLY	VAEEFQDRY	2	SPIKE
HLA-A0101	CVADYSVLY	VAEEFQDRY	2	SPIKE
HLA-B3501	CVADYSVLY	LPDDLLSGL	2	SPIKE
HLA-A0101	AMDEFIERY	FSPAEVMRY	2	R1AB
HLA-A0101	AMDEFIERY	MSDGWLGLL	2	R1AB
HLA-A0101	ASHMYCSFY	WAQDAVAMY	2	R1A, R1AB
HLA-A0101	ASHMYCSFY	YSEQNTLIT	2	R1A, R1AB
HLA-A0101	FLCWHTNCY	DVDGRADQY	2	AP3A
HLA-A0101	FLCWHTNCY	FSECNAGLV	2	AP3A
HLA-A0101	FLTENLLLY	AVDEAMAGY	2	R1A, R1AB
HLA-A0101	FLTENLLLY	FTDDALEAI	2	R1A, R1AB
HLA-A0101	FTEQPIDLV	ATGIDPDLY	2	R1AB, R1A
HLA-A0101	FVSLAIDAY	GTDFTTLAH	2	R1AB
HLA-A0101	HSDKFTDGV	LSDIFNGAV	2	R1AB
HLA-A0101	HSDKFTDGV	VTSYNGMLY	2	R1AB
HLA-A0101	HTDLMAAYV	VSDTTALTV	2	R1AB, R1A
HLA-A0101	ISDYDYYRY	MTVEVVARY	2	R1AB
HLA-A0101	KSDGTGTIY	LTHPHGQIY	2	R1AB, R1A
HLA-A0101	KTSVDCTMY	HTDDAGAAV	2	SPIKE
HLA-A0101	KTSVDCTMY	YNDDVTLLA	2	SPIKE
HLA-A0101	KVSIWNLDY	ANDVLEGRY	2	NS6
HLA-A0101	KVSIWNLDY	LTDGTELPA	2	NS6
HLA-A0101	LMNVLTLVY	SLSGQTLVY	2	R1AB, R1A
HLA-A0101	LSDDAVVCF	NSEDFLLRA	2	R1AB
HLA-A0101	LSDLQDLKW	ATDAQVERA	2	R1A, R1AB
HLA-A0101	LSDLQDLKW	AVEYFVSYY	2	R1A, R1AB
HLA-A0101	LSFKELLVY	IVDTKDPGY	2	R1AB
HLA-A0101	LSFKELLVY	TTTTTGARY	2	R1AB
HLA-A0101	LTGHMLDMY	EQDIINCFY	2	R1AB
HLA-A0101	LTGHMLDMY	LSDESWQQF	2	R1AB
HLA-A0101	LTNDNTSRY	AVDYLAARY	2	R1AB
HLA-A0101	LTNIFGTVY	FLAQIAANY	2	R1A, R1AB
HLA-A0101	MMSAPPAQY	ATFPIAAHY	2	R1AB, R1A
HLA-A0101	MSDVKCTSV	SNDVITINY	2	R1A, R1AB
HLA-A0101	NIDGYFKIY	ALDALMATY	2	SPIKE
HLA-A0101	NIDGYFKIY	LTELLRPAY	2	SPIKE
HLA-A0101	NSSTCMMCY	NAEVRFIEY	2	R1AB, R1A
HLA-A0101	QADVEWKFY	GTDPYQLRA	2	R1AB
HLA-A0101	QADVEWKFY	YTDLLCIQV	2	R1AB
HLA-A0101	SSDNIALLV	LTDERIAYA	2	VME1
HLA-A0101	SSDNIALLV	LVSTFQDLY	2	VME1
HLA-A0101	SSGDATTAY	ITEAWLMQA	2	R1AB
HLA-A0101	SSQGSEYDY	GSGVLDLRY	2	R1AB
HLA-A0101	SSQGSEYDY	LTDPDDCRV	2	R1AB
HLA-A0101	STDTGVEHV	LAALRALRY	2	AP3A
HLA-A0101	STDTGVEHV	VSDDFAQYW	2	AP3A
HLA-A0101	TCDGTTFTY	LMDNDPLAH	2	R1A, R1AB
HLA-A0101	TTTIKPVTY	QADLLQALY	2	R1AB, R1A
HLA-A0101	VTDVTQLYL	MSDRAGGGY	2	R1AB
HLA-A0101	VTGDSCNNY	WADGQTGLF	2	R1A, R1AB
HLA-A0101	VVDKYFDCY	ESEQMKERY	2	R1AB
HLA-A0101	VVDKYFDCY	VTDSGHNRV	2	R1AB
HLA-A0101	WADNNCYLA	LVEIEADAY	2	R1A, R1AB
HLA-A0101	WADNNCYLA	MSELTVLQA	2	R1A, R1AB
HLA-A0101	WMESEFRVY	FNDAWMSSY	2	SPIKE
HLA-A0101	WMESEFRVY	FTDVVVDFV	2	SPIKE
HLA-A0101	YSDSPCESH	ATEKGWNLY	2	R1AB
HLA-A0101	YSDSPCESH	FIMSWLPFY	2	R1AB
HLA-A0101	YTDFATSAC	MTDTIQSLL	2	R1A, R1AB
HLA-A0101	YTDFATSAC	TSDVYAMAF	2	R1A, R1AB
HLA-A0101	YTEISFMLW	STAWQLDAY	2	R1AB
HLA-A0101	YTERSEKSY	ASDLNWQQA	2	R1A, R1AB
HLA-A0101	YTERSEKSY	MTDAPDNEA	2	R1A, R1AB
HLA-A0201	AIFYLITPV	AVLDAAPGV	2	R1AB, R1A
HLA-A0201	AIFYLITPV	VMLLIAAVL	2	R1AB, R1A
HLA-A0201	AIMTRCLAV	AVVDGAIML	2	R1AB
HLA-A0201	AIMTRCLAV	LLAELPPHV	2	R1AB
HLA-A0201	ALLSDLQDL	VLPSEPHDV	2	R1AB, R1A
HLA-A0201	ALNLGETFV	MLGSANFNA	2	R1A, R1AB
HLA-A0201	ALNLGETFV	TLLVFLPGI	2	R1A, R1AB
HLA-A0201	ALNNIINNA	AIFLVVLAV	2	R1AB, R1A
HLA-A0201	ALNNIINNA	ALITALLVL	2	R1AB, R1A
HLA-A0201	AMAVMLLLL	ALLALIVGL	2	Y14
HLA-A0201	AMAVMLLLL	LLGGIAVNV	2	Y14
HLA-A0201	AMMFTSDLA	NLLGELATA	2	R1A, R1AB
HLA-A0201	AMQTMLFTM	ALMAGIPVL	2	R1A, R1AB
HLA-A0201	AMQTMLFTM	VIGAIVLPI	2	R1A, R1AB
HLA-A0201	AVIKTLQPV	LLPEVMLGV	2	R1AB, R1A
HLA-A0201	CIMLVYCFL	LLHDAQLAA	2	R1A, R1AB
HLA-A0201	CIMLVYCFL	TLKEMVPSL	2	R1A, R1AB
HLA-A0201	CLAVHECFV	LLLGVLAVV	2	R1AB
HLA-A0201	CLAVHECFV	VLMSPMAFL	2	R1AB
HLA-A0201	CLFLLPSLA	LLALFPALA	2	R1A, R1AB
HLA-A0201	CLFLLPSLA	LLAVITLAV	2	R1A, R1AB
HLA-A0201	CLFLLPSLA	VMLLVALAV	2	R1A, R1AB
HLA-A0201	CLTPVYSFL	LQIDYPPLA	2	R1AB, R1A
HLA-A0201	CVMYASAVV	ALVALVAVV	2	R1AB, R1A
HLA-A0201	CVMYASAVV	SMVVVPVML	2	R1AB, R1A
HLA-A0201	ELLLLEWLA	HLATAIEAL	2	Y14
HLA-A0201	ELLLLEWLA	LLADLLPPL	2	Y14
HLA-A0201	ELSLIDFYL	ALDYLPVVL	2	NS7B
HLA-A0201	ELYSPIFLI	GMVADLIAA	2	NS7A
HLA-A0201	ELYSPIFLI	YVLFVLAGI	2	NS7A
HLA-A0201	FAFACPDGV	AALAEQMPV	2	NS7A
HLA-A0201	FAFACPDGV	VLSGDAIYA	2	NS7A
HLA-A0201	FAQDGNAAI	LVLLVAVLV	2	R1AB
HLA-A0201	FIASFRLFA	MINNWVEAI	2	VME1
HLA-A0201	FIASFRLFA	VLMSPMSFL	2	VME1
HLA-A0201	FISTCACEI	ALAVLACPL	2	R1A, R1AB
HLA-A0201	FISTCACEI	LVLDTPVTL	2	R1A, R1AB
HLA-A0201	FLAFLLFLV	RLAWVLGAA	2	NS7B
HLA-A0201	FLAFLLFLV	VLPALMVLL	2	NS7B
HLA-A0201	FLAFVVFLL	RLLPNLATV	2	VEMP
HLA-A0201	FLALCADSI	MLARDGAEA	2	R1A, R1AB
HLA-A0201	FLALITLAT	GLGIFMVFV	2	NS7A
HLA-A0201	FLALITLAT	LMLNAVNLA	2	NS7A
HLA-A0201	FLGIITTVA	VMTGGAALV	2	NS8
HLA-A0201	FLHVTYVPA	AVATQLAPI	2	SPIKE
HLA-A0201	FLHVTYVPA	MLLVILMVI	2	SPIKE
HLA-A0201	FLIGCNYLG	GVAAIIAAV	2	R1AB
HLA-A0201	FLLFLVLIM	AMAEALLEI	2	NS7B
HLA-A0201	FLLLSVCLG	LLALLALIV	2	R1A, R1AB
HLA-A0201	FLLLSVCLG	SLAGAWTAL	2	R1A, R1AB
HLA-A0201	FLNKVVSTT	FLLAVPTAL	2	R1AB, R1A
HLA-A0201	FLNKVVSTT	VTAAWLAAA	2	R1AB, R1A
HLA-A0201	FLPFAMGII	LLVPGVPLV	2	R1AB, R1A
HLA-A0201	FLPFAMGII	TLIAMPAMV	2	R1AB, R1A
HLA-A0201	FLVLIMLII	VLLALMLSA	2	NS7B
HLA-A0201	FLVLIMLII	VLVTVLAIA	2	NS7B
HLA-A0201	FLWLLWPVT	TVADALPLL	2	VME1
HLA-A0201	FLWLLWPVT	VLDSWGPTI	2	VME1
HLA-A0201	FMCVEYCPI	LIVELLYAT	2	R1A, R1AB
HLA-A0201	FMCVEYCPI	QLAELAAEA	2	R1A, R1AB
HLA-A0201	FSASTSAFV	TMAGGVAMV	2	R1AB, R1A
HLA-A0201	FTVLCLTPV	ILTALAIAA	2	R1AB, R1A
HLA-A0201	FTVLCLTPV	VMAVVGIPM	2	R1AB, R1A
HLA-A0201	FVAAIFYLI	LLALMLSAL	2	R1AB, R1A
HLA-A0201	FVCDNIKFA	LMISRLESI	2	R1A, R1AB
HLA-A0201	FVCDNIKFA	SIADITAIA	2	R1A, R1AB
HLA-A0201	FVMMSAPPA	GLLAGLIGA	2	R1A, R1AB
HLA-A0201	FVMMSAPPA	ILLVLVTAL	2	R1A, R1AB
HLA-A0201	FVSGNCDVV	ALAQLSSPL	2	SPIKE
HLA-A0201	FVVFLLVTL	LVIAALAHL	2	VEMP
HLA-A0201	FVVFLLVTL	YSACPVYAL	2	VEMP
HLA-A0201	GALDISASI	VILEIIMSI	2	R1AB, R1A
HLA-A0201	GLCVDIPGI	IVLDASAAV	2	R1AB
HLA-A0201	GLNDNLLEI	LIILALVFV	2	R1A, R1AB
HLA-A0201	GLNDNLLEI	QVMDVYFLA	2	R1A, R1AB
HLA-A0201	GLVAEWFLA	KMPEQFLAA	2	R1AB, R1A
HLA-A0201	GLVAEWFLA	VMPLLPVLL	2	R1AB, R1A
HLA-A0201	GVFCGVDAV	VLLDAALHA	2	R1AB, R1A
HLA-A0201	GVFCGVDAV	YLCLAIHAM	2	R1AB, R1A
HLA-A0201	HLLLVAAGL	LLTALLVLA	2	AP3A
HLA-A0201	HLLLVAAGL	LTIAVMVGI	2	AP3A
HLA-A0201	HMLDMYSVM	VLTNVAPEM	2	R1AB
HLA-A0201	IFLWLLWPV	ILVPLTAAA	2	VME1
HLA-A0201	IFLWLLWPV	LMAVLPLSI	2	VME1
HLA-A0201	IIWFLLLSV	FMTVGGPAI	2	R1A, R1AB
HLA-A0201	IIWFLLLSV	YLAGLCGAL	2	R1A, R1AB
HLA-A0201	ILASFSAST	FVVALIPLV	2	R1AB, R1A
HLA-A0201	ILAYCNKTV	GLADGCADL	2	R1A, R1AB
HLA-A0201	ILAYCNKTV	GMGFDVVYL	2	R1A, R1AB
HLA-A0201	ILFLALITL	FLALAAAAA	2	NS7A
HLA-A0201	ILFLALITL	RLLLQIPAV	2	NS7A
HLA-A0201	ILGTVSWNL	FTAFVPFAA	2	R1A, R1AB
HLA-A0201	ILLLDQALV	AVADVVTSV	2	R1A, R1AB
HLA-A0201	IMLVYCFLG	TAFNFPVAV	2	R1AB, R1A
HLA-A0201	IMLVYCFLG	TLAPAPANA	2	R1AB, R1A
HLA-A0201	ITSGWTFGA	WLVFTGWLL	2	SPIKE
HLA-A0201	IVDTVSALV	LLLPGIILA	2	R1AB
HLA-A0201	IVDTVSALV	VMLAILALI	2	R1AB
HLA-A0201	KIILFLALI	ALVSQIVPL	2	NS7A
HLA-A0201	KISEMHPAL	NLLGGMPLA	2	ORF9B
HLA-A0201	KLIEYTDFA	GLVDPVAAL	2	R1AB, R1A
HLA-A0201	KLIEYTDFA	VMDAVGPMV	2	R1AB, R1A
HLA-A0201	KLLKSIAAT	LIAGLVLTL	2	R1AB
HLA-A0201	KLLKSIAAT	SVYKMIPSI	2	R1AB
HLA-A0201	KLNEEIAII	AMAEMGIDI	2	R1AB, R1A
HLA-A0201	KMVSLLSVL	ALALDTLAL	2	R1AB, R1A
HLA-A0201	KMVSLLSVL	TLTEMITGL	2	R1AB, R1A
HLA-A0201	KVYPIILRL	QLADLIAGL	2	ORF9B
HLA-A0201	LAMAVMLLL	AVIALTMVV	2	Y14
HLA-A0201	LAMAVMLLL	LAWLFVGPV	2	Y14
HLA-A0201	LFLAFVVFL	AVCALLAAV	2	VEMP
HLA-A0201	LFVAAIFYL	FLAGNIVPL	2	R1A, R1AB
HLA-A0201	LFVAAIFYL	VLVVLLVLL	2	R1A, R1AB
HLA-A0201	LIDFYLCFL	TLLIALIGL	2	NS7B
HLA-A0201	LINIIIWFL	GVLALPLPI	2	R1AB, R1A
HLA-A0201	LIVAAIVFI	LIAAAALVV	2	NS7A
HLA-A0201	LLAKDTTEA	TVAEIAFTV	2	R1AB, R1A
HLA-A0201	LLEQWNLVI	FLTGLIVAI	2	VME1
HLA-A0201	LLEQWNLVI	MVAATLALI	2	VME1
HLA-A0201	LLEWLAMAV	YVADALAEV	2	Y14
HLA-A0201	LLFLMSFTV	LMVLSAPAV	2	R1A, R1AB
HLA-A0201	LLFLMSFTV	SMSGPWVGV	2	R1A, R1AB
HLA-A0201	LLFLVLIML	ILAADLPGA	2	NS7B
HLA-A0201	LLFLVLIML	YAAWLVVSV	2	NS7B
HLA-A0201	LLLEWLAMA	YLCLAIHAM	2	Y14
HLA-A0201	LLLTILTSL	AVAWPLAAV	2	R1AB, R1A
HLA-A0201	LLLTILTSL	VVAPVIAGI	2	R1AB, R1A
HLA-A0201	LLMPILTLT	FLLAPMLIV	2	R1AB
HLA-A0201	LLMPILTLT	IMILVLAVL	2	R1AB
HLA-A0201	LLSVCLGSL	MTAALLSPA	2	R1AB, R1A
HLA-A0201	LLSVCLGSL	YLPLFAVLA	2	R1AB, R1A
HLA-A0201	LLTNMFTPL	GLAVDTLMI	2	R1A, R1AB
HLA-A0201	LLTNMFTPL	SLADHAYVL	2	R1A, R1AB
HLA-A0201	LMCQPILLL	GLIGLLSQA	2	R1AB, R1A
HLA-A0201	LMCQPILLL	SLVTFPVLA	2	R1AB, R1A
HLA-A0201	LMGHFAWWT	MVTSILILI	2	R1AB
HLA-A0201	LMGHFAWWT	TLAEVGLVL	2	R1AB
HLA-A0201	LMWLSYFIA	AMLELAAKA	2	VME1
HLA-A0201	LTLAVPYNM	LAMKALSTV	2	R1AB
HLA-A0201	LTLAVPYNM	MLIAGLPCL	2	R1AB
HLA-A0201	LVQQESPFV	SLISEAAAA	2	R1AB, R1A
HLA-A0201	LVQQESPFV	VLLDPAVAL	2	R1AB, R1A
HLA-A0201	MILSDDAVV	AVLDCAADV	2	R1AB
HLA-A0201	MILSDDAVV	TLVVKDVFV	2	R1AB
HLA-A0201	MLDMYSVML	GLDTVAFNI	2	R1AB
HLA-A0201	MLIIFWFSL	LLAMFPIAA	2	NS7B
HLA-A0201	MLLLLCCCL	RILASTPLL	2	Y14
HLA-A0201	MLLLLCCCL	YIAAGGPAV	2	Y14
HLA-A0201	MLLLLCCCL	YLAGPLGLA	2	Y14
HLA-A0201	MMFTSDLAT	TLAGELVSV	2	R1AB, R1A
HLA-A0201	MMFTSDLAT	WLTAEYAML	2	R1AB, R1A
HLA-A0201	MMILSDDAV	ALMAEEVMA	2	R1AB
HLA-A0201	MMILSDDAV	FLEPHDLAV	2	R1AB
HLA-A0201	MSAFAMMFV	ILVPSIVAA	2	R1AB, R1A
HLA-A0201	NLAKHCLHV	GLVVAIVFL	2	R1A, R1AB
HLA-A0201	NLAKHCLHV	LIIGVMSGA	2	R1A, R1AB
HLA-A0201	NLLKDCPAV	FLDGPPHAL	2	R1AB
HLA-A0201	NLSDRVVFV	YTIANVILL	2	R1AB
HLA-A0201	NTLQCIMLV	VLGSMGLLV	2	R1AB, R1A
HLA-A0201	NTLQCIMLV	VMLLVAAGL	2	R1AB, R1A
HLA-A0201	NVLAWLYAA	MLACIAIAI	2	R1A, R1AB
HLA-A0201	QLCQYLNTL	ALYQAPAAM	2	R1AB
HLA-A0201	QLCQYLNTL	MAASMLMLV	2	R1AB
HLA-A0201	QLEMELTPV	KLVELAFAL	2	R1A, R1AB
HLA-A0201	QLEMELTPV	YASDIDTAV	2	R1A, R1AB
HLA-A0201	QLLFVVEVV	ALVLFAVTV	2	R1AB
HLA-A0201	QLLFVVEVV	RMLAGAAGA	2	R1AB
HLA-A0201	QLMCQPILL	VLAWATSGI	2	R1A, R1AB
HLA-A0201	QMAPISAMV	TLWMLVGLA	2	R1A, R1AB
HLA-A0201	QMAPISAMV	TMGDLIYVV	2	R1A, R1AB
HLA-A0201	RILGAGCFV	AILLGWFTL	2	R1AB
HLA-A0201	RIMASLVLA	ALEAQVPII	2	R1AB
HLA-A0201	RIMASLVLA	ALLFAPVPA	2	R1AB
HLA-A0201	RLSFKELLV	HILAITQAI	2	R1AB
HLA-A0201	RLVDPQIQL	AIVDRIDYI	2	ORF9B
HLA-A0201	RLVDPQIQL	AVDAFSAIV	2	ORF9B
HLA-A0201	SAFYILPSI	LTMAAAAVV	2	R1A, R1AB
HLA-A0201	SAFYILPSI	VLFAPTAIV	2	R1A, R1AB
HLA-A0201	SIWNLDYII	MVLAYLCAA	2	NS6
HLA-A0201	SLAIDAYPL	GTYPCIIRV	2	R1AB
HLA-A0201	SLAIDAYPL	LVVPVLAYA	2	R1AB
HLA-A0201	SLETIQITI	LLPAAVAAL	2	R1AB, R1A
HLA-A0201	SLETIQITI	SIMIAAALI	2	R1AB, R1A
HLA-A0201	SLPFGWLIV	IMVVVTAVL	2	AP3A
HLA-A0201	SLPFGWLIV	LLAMVAIGL	2	AP3A
HLA-A0201	SLPSYAAFA	LLLAALVLT	2	R1AB, R1A
HLA-A0201	SMMILSDDA	VLADALAEA	2	R1AB
HLA-A0201	SMMILSDDA	YLVDCGAEL	2	R1AB
HLA-A0201	SMQNCVLKL	GLAALAVAV	2	R1AB, R1A
HLA-A0201	SMQNCVLKL	VLVVLTAVV	2	R1AB, R1A
HLA-A0201	SVAALTNNV	GLSAACTLL	2	R1AB
HLA-A0201	SVFNICQAV	RAADCALFV	2	R1AB
HLA-A0201	TIAEILLII	AVFDGNQCV	2	NS6
HLA-A0201	TIAEILLII	TVAELTQAV	2	NS6
HLA-A0201	TLACFVLAA	AAMVALLWV	2	VME1
HLA-A0201	TLGVLVPHV	ALGALVVYA	2	R1AB, R1A
HLA-A0201	TLGVLVPHV	FLAALFFLL	2	R1AB, R1A
HLA-A0201	TLIGDCATV	ALYAGLIGI	2	R1AB
HLA-A0201	TLIGDCATV	MLHLTPLVV	2	R1AB
HLA-A0201	TLNDLNETL	ALVERLHST	2	R1AB, R1A
HLA-A0201	TLNDLNETL	LLGDRIISL	2	R1AB, R1A
HLA-A0201	TLSEQLDFI	ALMVADDPV	2	R1A, R1AB
HLA-A0201	TMCDIRQLL	FIPWLGWPM	2	R1AB
HLA-A0201	TMCDIRQLL	KLAEMVVDV	2	R1AB
HLA-A0201	TSVDCTMYI	GLAFTLGMV	2	SPIKE
HLA-A0201	TSVDCTMYI	RLIADPAVA	2	SPIKE
HLA-A0201	TVLSFCAFA	FVVSLPMIV	2	R1A, R1AB
HLA-A0201	TVLSFCAFA	LIAELLATA	2	R1A, R1AB
HLA-A0201	VLAWLYAAV	LLIASIIGL	2	R1A, R1AB
HLA-A0201	VLFSTVFPP	ALLLVTIAI	2	R1AB
HLA-A0201	VLFSTVFPP	WLAAATTAL	2	R1AB
HLA-A0201	VLGSLAATV	VMTGGAALV	2	R1AB, R1A
HLA-A0201	VLLSMQGAV	AALATLPLV	2	R1AB, R1A
HLA-A0201	VLLSVLQQL	LLWIVAVLI	2	R1A, R1AB
HLA-A0201	VLLSVLQQL	LLYLLPLIL	2	R1A, R1AB
HLA-A0201	VLQAVGACV	ALLAVPGSA	2	R1AB
HLA-A0201	VLQAVGACV	ALTAAGLAV	2	R1AB
HLA-A0201	VLQAVGACV	LLWTAAVAM	2	R1AB
HLA-A0201	VLQKAAITI	FLVFTLRAL	2	R1AB, R1A
HLA-A0201	VLQKAAITI	YTIANVILL	2	R1AB, R1A
HLA-A0201	VLQVRDVLV	ILNSDSIYL	2	R1A, R1AB
HLA-A0201	VLQVRDVLV	WVFCMMIAV	2	R1A, R1AB
HLA-A0201	VLSFCAFAV	AIAGALLSL	2	R1AB, R1A
HLA-A0201	VLSFCAFAV	SLILLIMMI	2	R1AB, R1A
HLA-A0201	VLTAVVIPT	GLWHIATSL	2	R1A, R1AB
HLA-A0201	VLTAVVIPT	TVIDVINPI	2	R1A, R1AB
HLA-A0201	VLWAHGFEL	MIADLAVAI	2	R1AB
HLA-A0201	VMAYITGGV	LLTGLGVMV	2	R1AB, R1A
HLA-A0201	VMAYITGGV	VLPAEWLAV	2	R1AB, R1A
HLA-A0201	VMCGGSLYV	AVLAVNLLA	2	R1AB
HLA-A0201	VMCGGSLYV	ILGVLLLIV	2	R1AB
HLA-A0201	VMYASAVVL	RAWAALPRA	2	R1AB, R1A
HLA-A0201	VMYASAVVL	VVSAAILAV	2	R1AB, R1A
HLA-A0201	VVFDEISMA	LLPTDDAAL	2	R1AB
HLA-A0201	VVISSDVLV	VLNMIMMSI	2	R1AB
HLA-A0201	VVLLILMTA	LIAAAALVV	2	R1AB, R1A
HLA-A0201	WLIINLVQM	AMLLTTCAL	2	R1AB, R1A
HLA-A0201	WLIVGVALL	FAAVLVMLI	2	AP3A
HLA-A0201	WLIVGVALL	VLTGAMLSA	2	AP3A
HLA-A0201	WLPTGTLLV	LLAAGTLVL	2	R1AB
HLA-A0201	WLPTGTLLV	MLTVAVLLV	2	R1AB
HLA-A0201	WLTNIFGTV	RLIVEAAAV	2	R1AB, R1A
HLA-A0201	WMVMFTPLV	AMAPNVVLL	2	R1AB, R1A
HLA-A0201	WMVMFTPLV	AVAAVIAPI	2	R1AB, R1A
HLA-A0201	WVMRIMTWL	LLVDELLLL	2	R1AB, R1A
HLA-A0201	WVMRIMTWL	QLADLIAGL	2	R1AB, R1A
HLA-A0201	YITGGVVQL	FLAGAAGVA	2	R1A, R1AB
HLA-A0201	YLCFLAFLL	ELWGGPFML	2	NS7B
HLA-A0201	YLCFLAFLL	LLVELLVGV	2	NS7B
HLA-A0201	YLEGSVRVV	ALCAVTAII	2	R1AB, R1A
HLA-A0201	YLEGSVRVV	MLTAAALTA	2	R1AB, R1A
HLA-A0201	YLRKHFSMM	LLWFVVIGL	2	R1AB
HLA-A0201	YLRKHFSMM	YIADYSGTI	2	R1AB
HLA-A0201	YTMADLVYA	FIPWLGWPM	2	R1AB
HLA-A0201	YTMADLVYA	VVLDGTVTA	2	R1AB
HLA-A0201	YTVELGTEV	FLGSVPADL	2	R1AB, R1A
HLA-A0201	YTVELGTEV	TIDWVAALV	2	R1AB, R1A
HLA-A0201	YVLGLAAIM	ALALVLLML	2	R1AB, R1A
HLA-A0201	YVLGLAAIM	FLLVGVPVL	2	R1AB, R1A
HLA-A0202	AAVGELLLL	AVAAIAGHV	2	Y14
HLA-A0202	AIASEFSSL	GLAAEVHTL	2	R1A, R1AB
HLA-A0202	AIASEFSSL	LMPVEQLLV	2	R1A, R1AB
HLA-A0202	AIGKIQDSL	GMPMMLMPM	2	SPIKE
HLA-A0202	AIGKIQDSL	MAVGGIAAI	2	SPIKE
HLA-A0202	AIILASFSA	GLEVSIQLV	2	R1A, R1AB
HLA-A0202	AIILASFSA	ILADAVILC	2	R1A, R1AB
HLA-A0202	AIMTRCLAV	VLVTRAAIL	2	R1AB
HLA-A0202	ALCADSIII	CLVLAVAPL	2	R1A, R1AB
HLA-A0202	ALCADSIII	MIAVGLVGM	2	R1A, R1AB
HLA-A0202	ALDISASIV	TLALMSALA	2	R1A, R1AB
HLA-A0202	ALGKLQDVV	FLAAALPVP	2	SPIKE
HLA-A0202	ALGKLQDVV	LLVNLPVML	2	SPIKE
HLA-A0202	ALGVLMSNL	AMHLALEAI	2	R1A, R1AB
HLA-A0202	ALGVLMSNL	SLLDIIDIA	2	R1A, R1AB
HLA-A0202	ALNLGETFV	IVFVAMPLV	2	R1A, R1AB
HLA-A0202	ALNLGETFV	TTLAELALL	2	R1A, R1AB
HLA-A0202	ALVYFLQSI	WLCGAYSAV	2	AP3A
HLA-A0202	AMAVMLLLL	LLLGMMIIV	2	Y14
HLA-A0202	AMGIIAMSA	FVAVAVAAA	2	R1A, R1AB
HLA-A0202	AMHAASGNL	AMFPGATPM	2	R1AB
HLA-A0202	AMHAASGNL	WLATLLAAA	2	R1AB
HLA-A0202	AMKYNYEPL	AVANCDVLL	2	R1A, R1AB
HLA-A0202	AMKYNYEPL	LMIDPIADV	2	R1A, R1AB
HLA-A0202	AMMFTSDLA	ILCLPVLFA	2	R1A, R1AB
HLA-A0202	AMMFTSDLA	LLGLTILLL	2	R1A, R1AB
HLA-A0202	AMQTMLFTM	MMAAFADQA	2	R1A, R1AB
HLA-A0202	AMQTMLFTM	TVIGKLPGL	2	R1A, R1AB
HLA-A0202	ASLNGVTLI	AMSGLGVPP	2	R1AB
HLA-A0202	AVIKTLQPV	LLAVAGLFV	2	R1AB, R1A
HLA-A0202	AVLDMCASL	CLPDAAMLV	2	R1AB, R1A
HLA-A0202	AVLDMCASL	VLVDLGAEV	2	R1AB, R1A
HLA-A0202	AVTAYNGYL	LIAQAVTAA	2	R1AB, R1A
HLA-A0202	CLFLLPSLA	LVSDAIAAL	2	R1A, R1AB
HLA-A0202	CLFLLPSLA	SLAAGLAVL	2	R1A, R1AB
HLA-A0202	CVCSVIDLL	ALINVFTAV	2	R1AB
HLA-A0202	CVCSVIDLL	MIALATLLT	2	R1AB
HLA-A0202	CVMYASAVV	MLLVMAVAV	2	R1AB, R1A
HLA-A0202	CVMYASAVV	MVRLIPSLL	2	R1AB, R1A
HLA-A0202	DIADTTDAV	TVLGECAPL	2	SPIKE
HLA-A0202	DISGINASV	LTLAVIAAV	2	SPIKE
HLA-A0202	DISGINASV	VIIAAVPGI	2	SPIKE
HLA-A0202	EIVDTVSAL	LLASQEPAL	2	R1AB
HLA-A0202	ELPDEFVVV	ALVEAGMDV	2	ORF9B
HLA-A0202	ELPDEFVVV	LVNDVMQVA	2	ORF9B
HLA-A0202	ELSLIDFYL	GMADNYWSM	2	NS7B
HLA-A0202	ELVAELEGI	LTSVAGAPV	2	R1AB, R1A
HLA-A0202	ELVAELEGI	MVTLVDVEL	2	R1AB, R1A
HLA-A0202	ELYSPIFLI	ALQSIQDSL	2	NS7A
HLA-A0202	FAFACPDGV	ILAACALDI	2	NS7A
HLA-A0202	FATSACVLA	GLAPEIAAL	2	R1A, R1AB
HLA-A0202	FATSACVLA	LGAALVVLI	2	R1A, R1AB
HLA-A0202	FCGPDGYPL	TLADVVVAP	2	R1AB, R1A
HLA-A0202	FISTCACEI	LLAAEILAV	2	R1A, R1AB
HLA-A0202	FLAFLLFLV	MLIGVCVAV	2	NS7B
HLA-A0202	FLALCADSI	ILAACALDI	2	R1A, R1AB
HLA-A0202	FLALITLAT	GLVLMTSIA	2	NS7A
HLA-A0202	FLALITLAT	MMATAAALG	2	NS7A
HLA-A0202	FLEGETLPT	AAADGCAEI	2	R1AB, R1A
HLA-A0202	FLEGETLPT	TLVDGAAEA	2	R1AB, R1A
HLA-A0202	FLLLSVCLG	VSAGAAQAV	2	R1A, R1AB
HLA-A0202	FLMSFTVLC	GLITPAIFL	2	R1AB, R1A
HLA-A0202	FLMSFTVLC	QIISPLAPM	2	R1AB, R1A
HLA-A0202	FLPFAMGII	ALIAELLAT	2	R1AB, R1A
HLA-A0202	FLPFAMGII	VLLAAAPHL	2	R1AB, R1A
HLA-A0202	FLPFFSNVT	ELTVLAALL	2	SPIKE
HLA-A0202	FLRDGWEIV	LMLIGLIWL	2	R1A, R1AB
HLA-A0202	FLWLLWPVT	IALGVLVLL	2	VME1
HLA-A0202	FQVTIAEIL	QLIPNAELL	2	NS6
HLA-A0202	FTEQPIDLV	YLAGPLVPT	2	R1AB, R1A
HLA-A0202	FTPLVPFWI	AVVTAVFVA	2	R1AB, R1A
HLA-A0202	FTPLVPFWI	VVAVLVSAL	2	R1AB, R1A
HLA-A0202	FTVLCLTPV	RIIGLSTFA	2	R1AB, R1A
HLA-A0202	FTVLCLTPV	VAAAMVLLL	2	R1AB, R1A
HLA-A0202	FVAAIFYLI	ATMAGLTMI	2	R1AB, R1A
HLA-A0202	FVAAIFYLI	LIGVLAAAV	2	R1AB, R1A
HLA-A0202	FVLALLSDL	SIFTTPDSI	2	R1AB, R1A
HLA-A0202	FVMMSAPPA	FLLLSLSVA	2	R1A, R1AB
HLA-A0202	FVSDADSTL	FTVIAPDLL	2	R1AB
HLA-A0202	FVSDADSTL	GLATPNGPA	2	R1AB
HLA-A0202	FVVFLLVTL	GVVAVLAWI	2	VEMP
HLA-A0202	FVVFLLVTL	LLALQAPVA	2	VEMP
HLA-A0202	FWITIAYII	LLPLAAATV	2	R1AB, R1A
HLA-A0202	FWITIAYII	LVIAALAHL	2	R1AB, R1A
HLA-A0202	GALDISASI	VVLDLLANL	2	R1AB, R1A
HLA-A0202	GIAIAMACL	MLVAPAAML	2	VME1
HLA-A0202	GIATVREVL	LAFPMMMLV	2	R1AB
HLA-A0202	GIATVREVL	TLVGAAAMA	2	R1AB
HLA-A0202	GIIAMSAFA	AAFASAAAI	2	R1A, R1AB
HLA-A0202	GIIAMSAFA	ALPWLTASA	2	R1A, R1AB
HLA-A0202	GINASVVNI	AVIPLLALV	2	SPIKE
HLA-A0202	GINASVVNI	GLLIVVAGA	2	SPIKE
HLA-A0202	GLAAVNSVP	ALTTAPVPI	2	R1AB, R1A
HLA-A0202	GLHLLIGLA	AMLVALSVI	2	R1AB
HLA-A0202	GLHLLIGLA	FAALGIPAV	2	R1AB
HLA-A0202	GSSGVVNPV	AALALFVLL	2	AP3A
HLA-A0202	GSSGVVNPV	GVMTLLTAL	2	AP3A
HLA-A0202	GTAVLRQWL	FLTLFALMT	2	R1AB
HLA-A0202	GTAVLRQWL	MIMLDSTVV	2	R1AB
HLA-A0202	GVAGALNKA	LLAGLAGVV	2	R1A, R1AB
HLA-A0202	GVAGALNKA	SLIGIIANA	2	R1A, R1AB
HLA-A0202	GVTLIGEAV	FVVVAPEVL	2	R1AB
HLA-A0202	HAFLCLFLL	LVLQVILFV	2	R1A, R1AB
HLA-A0202	HAFLCLFLL	VVANILAGL	2	R1A, R1AB
HLA-A0202	HMVVKAALL	AAIGLLPLV	2	R1AB
HLA-A0202	HMVVKAALL	VAAAIAAIL	2	R1AB
HLA-A0202	HVASCDAIM	LLASPDADL	2	R1AB
HLA-A0202	HVVAFNTLL	ILAGAALLA	2	R1A, R1AB
HLA-A0202	HVVAFNTLL	RTLLVSTLL	2	R1A, R1AB
HLA-A0202	IFVDGVPFV	MTIDALVWV	2	R1AB
HLA-A0202	IFVDGVPFV	SAFFAAASL	2	R1AB
HLA-A0202	IIQFPNTYL	VLGAALLLI	2	R1A, R1AB
HLA-A0202	ILASFSAST	ALVTKLLVA	2	R1AB, R1A
HLA-A0202	ILAYCNKTV	SVLRIMAGL	2	R1A, R1AB
HLA-A0202	ILFLALITL	GLAEAAAQL	2	NS7A
HLA-A0202	ILFLALITL	TLLFVMFAV	2	NS7A
HLA-A0202	ILGPLSAQT	ALALAAPTV	2	R1AB, R1A
HLA-A0202	ILGPLSAQT	MVRLIPSLL	2	R1AB, R1A
HLA-A0202	ILKPANNSL	AMQAALAAA	2	R1AB, R1A
HLA-A0202	ILKPANNSL	GMLPGAAQM	2	R1AB, R1A
HLA-A0202	ILLLDQALV	LLLAAAVMA	2	R1A, R1AB
HLA-A0202	ILLLDQALV	MQASAGDLM	2	R1A, R1AB
HLA-A0202	ILNNLGVDI	LIAIPLSFL	2	R1AB
HLA-A0202	ILNNLGVDI	SISPRDALA	2	R1AB
HLA-A0202	IQPGQTFSV	ALVVSLVCL	2	R1A, R1AB
HLA-A0202	IQPGQTFSV	YVGSVALLL	2	R1A, R1AB
HLA-A0202	ITIAYIICI	GILAVAAAV	2	R1AB, R1A
HLA-A0202	ITIAYIICI	LIGATLVSA	2	R1AB, R1A
HLA-A0202	ITVNVLAWL	FVVLLITGV	2	R1AB, R1A
HLA-A0202	ITVNVLAWL	LCALLTAWV	2	R1AB, R1A
HLA-A0202	IVAIVVTCL	LLAVLIALA	2	R1A, R1AB
HLA-A0202	IVAIVVTCL	LLPYLVPGL	2	R1A, R1AB
HLA-A0202	IVDTVSALV	IAAHLMDPA	2	R1AB
HLA-A0202	IVDTVSALV	LLIAPGAMV	2	R1AB
HLA-A0202	IVNSVLLFL	ILIGAVLGV	2	VEMP
HLA-A0202	KISEMHPAL	AIAMSIAVM	2	ORF9B
HLA-A0202	KISEMHPAL	SQVEVTAYI	2	ORF9B
HLA-A0202	KLALGGSVA	LLPNLATVL	2	R1AB
HLA-A0202	KLALGGSVA	VLVFALVVA	2	R1AB
HLA-A0202	KLFIRQEEV	FVPWLVGPL	2	NS7A
HLA-A0202	KLKPVLDWL	FAESAADPL	2	R1AB, R1A
HLA-A0202	KLKPVLDWL	LAAIAIAFL	2	R1AB, R1A
HLA-A0202	KLKTLVATA	FLAMAVVAV	2	R1AB, R1A
HLA-A0202	KVFTTVDNI	VLLELAIQI	2	R1AB, R1A
HLA-A0202	LACFVLAAV	FVMLGAALL	2	VME1
HLA-A0202	LAMAVMLLL	MLTGPVTIL	2	Y14
HLA-A0202	LAMAVMLLL	VLAPCVALV	2	Y14
HLA-A0202	LATHGLAAV	LAAAAVTFV	2	R1AB, R1A
HLA-A0202	LATHGLAAV	LLAILAVVP	2	R1AB, R1A
HLA-A0202	LFVAAIFYL	AMFLAMTMI	2	R1A, R1AB
HLA-A0202	LFVAAIFYL	VAIFAQALL	2	R1A, R1AB
HLA-A0202	LIAIVMVTI	GLHVGLGLV	2	SPIKE
HLA-A0202	LIAIVMVTI	IATAVIAAL	2	SPIKE
HLA-A0202	LIDFYLCFL	AIVYPAAGL	2	NS7B
HLA-A0202	LIDFYLCFL	RMVDVSAKA	2	NS7B
HLA-A0202	LIINLVQMA	AVLDLAGGL	2	R1AB, R1A
HLA-A0202	LIINLVQMA	WVPWTAVLV	2	R1AB, R1A
HLA-A0202	LIVAAIVFI	VAAVIAVLL	2	NS7A
HLA-A0202	LIVGVALLA	QAASILASI	2	AP3A
HLA-A0202	LLAKDTTEA	AVMEIPGCL	2	R1AB, R1A
HLA-A0202	LLAKDTTEA	EIRDIVAYL	2	R1AB, R1A
HLA-A0202	LLAPLLSAG	ALLLAVLLA	2	R1A, R1AB
HLA-A0202	LLAPLLSAG	LVASIGLLA	2	R1A, R1AB
HLA-A0202	LLDDFVEII	ELAEAADAV	2	R1AB
HLA-A0202	LLDDFVEII	RMADLYVTI	2	R1AB
HLA-A0202	LLEWLAMAV	LVTLATTLL	2	Y14
HLA-A0202	LLEWLAMAV	VLPLAAPWL	2	Y14
HLA-A0202	LLFLMSFTV	YTVGLLLLV	2	R1A, R1AB
HLA-A0202	LLFLVLIML	ILQAGAFGL	2	NS7B
HLA-A0202	LLLEWLAMA	TVSQMLQCI	2	Y14
HLA-A0202	LLLEWLAMA	VLADATVDA	2	Y14
HLA-A0202	LLLTILTSL	AIIDLPFAL	2	R1AB, R1A
HLA-A0202	LLLTILTSL	ALINGVTAL	2	R1AB, R1A
HLA-A0202	LLMPILTLT	AVVGGILSL	2	R1AB
HLA-A0202	LLMPILTLT	VTAGLLAAA	2	R1AB
HLA-A0202	LLPSLATVA	LVGALVAAV	2	R1AB, R1A
HLA-A0202	LLSAGIFGA	AIGVLAVYL	2	R1AB, R1A
HLA-A0202	LLSAGIFGA	ALIPAPSQI	2	R1AB, R1A
HLA-A0202	LLSTDGNKI	TIADAPIAI	2	R1AB
HLA-A0202	LLSVCLGSL	TLALIALSA	2	R1AB, R1A
HLA-A0202	LLTILTSLL	ALLVAFGGL	2	R1AB, R1A
HLA-A0202	LLTILTSLL	FIGYILGLM	2	R1AB, R1A
HLA-A0202	LLTPLGIDL	ILASEDIGM	2	R1AB, R1A
HLA-A0202	LLVTLAILT	AQFAAHAQI	2	VEMP
HLA-A0202	LLVYAADPA	ALFNPILMM	2	R1AB
HLA-A0202	LLVYAADPA	LAAAIAGAV	2	R1AB
HLA-A0202	LMWLIINLV	LASHLAMAL	2	R1AB, R1A
HLA-A0202	LMWLIINLV	VLLALLANL	2	R1AB, R1A
HLA-A0202	LQAAVGELL	LVTGSAAIL	2	Y14
HLA-A0202	LQAAVGELL	VLADLVAEV	2	Y14
HLA-A0202	LQAENVTGL	SVGADAYAV	2	R1AB
HLA-A0202	LQIPFAMQM	VLLAVLAAM	2	SPIKE
HLA-A0202	LQLGFSTGV	AVCALLAAV	2	R1AB
HLA-A0202	LRSDVLLPL	LILLDNFAV	2	R1A, R1AB
HLA-A0202	LSVCLGSLI	LQAGLGSVL	2	R1A, R1AB
HLA-A0202	LTENLLLYI	ALSAKEVAV	2	R1AB, R1A
HLA-A0202	LTENLLLYI	WIMAGLTIP	2	R1AB, R1A
HLA-A0202	LTLGVYDYL	KMPEQFLAA	2	R1A, R1AB
HLA-A0202	LTLGVYDYL	QLLDACYAI	2	R1A, R1AB
HLA-A0202	LTSHTVMPL	VQAGLAMLA	2	R1AB
HLA-A0202	LVATAEAEL	SISPRDALA	2	R1AB, R1A
HLA-A0202	LVAVPTGYV	TLAELALLA	2	R1AB
HLA-A0202	LVAVPTGYV	VVGLVAAPL	2	R1AB
HLA-A0202	LVRGFGDSV	LLAAVPSII	2	R1A, R1AB
HLA-A0202	LVRGFGDSV	SLCLAAVTL	2	R1A, R1AB
HLA-A0202	LVSSQCVNL	WSLGLLVLI	2	SPIKE
HLA-A0202	MCASLKELL	AMAEMGIDI	2	R1A, R1AB
HLA-A0202	MEIDFLELA	MVEDMITLL	2	R1AB
HLA-A0202	MEIDFLELA	TIADACAPA	2	R1AB
HLA-A0202	MLIIFWFSL	LARECAAPL	2	NS7B
HLA-A0202	MLIIFWFSL	VISQALSEL	2	NS7B
HLA-A0202	MLNPNYEDL	LTSVAGAPV	2	R1AB, R1A
HLA-A0202	MLNPNYEDL	MMAHAGDMA	2	R1AB, R1A
HLA-A0202	MLRIMASLV	LLGGMVAMV	2	R1AB
HLA-A0202	MLSDTLKNL	AAAAGLVTV	2	R1AB
HLA-A0202	MLSDTLKNL	LVVGVVLGV	2	R1AB
HLA-A0202	MMVTNNTFT	AIAPGPFVI	2	R1AB, R1A
HLA-A0202	MMVTNNTFT	RLSSADQKV	2	R1AB, R1A
HLA-A0202	MQTMLFTML	VAAVTTVPL	2	R1A, R1AB
HLA-A0202	MSAFAMMFV	LIASPLAVA	2	R1AB, R1A
HLA-A0202	MSAFAMMFV	WLIWLVLHL	2	R1AB, R1A
HLA-A0202	MVSLLSVLL	VLLIAPVTL	2	R1A, R1AB
HLA-A0202	MVYMPASWV	ALADLTPQP	2	R1AB, R1A
HLA-A0202	MVYMPASWV	IMADLAVGV	2	R1AB, R1A
HLA-A0202	NCYLATALL	LVWAAAAAM	2	R1A, R1AB
HLA-A0202	NLDYIINLI	FVVTIPEAL	2	NS6
HLA-A0202	NLREMLAHA	AATEAIAAL	2	R1AB, R1A
HLA-A0202	NLREMLAHA	LMLIGLIWL	2	R1AB, R1A
HLA-A0202	NMLRIMASL	ALAQQDAAA	2	R1AB
HLA-A0202	NMLRIMASL	SLAAVQQLG	2	R1AB
HLA-A0202	NNLVVMAYI	LAMSMVAMV	2	R1A, R1AB
HLA-A0202	NTLQCIMLV	QLAALLPEL	2	R1AB, R1A
HLA-A0202	NTLQCIMLV	TLIEALLVA	2	R1AB, R1A
HLA-A0202	QLMCQPILL	MAALVLAAA	2	R1A, R1AB
HLA-A0202	QLNRALTGI	LIPAITGLA	2	SPIKE
HLA-A0202	QLQAAVGEL	AVLDLAGGL	2	Y14
HLA-A0202	QLQAAVGEL	ILLFPPDPV	2	Y14
HLA-A0202	QLQQSMSSA	TIGDAVMLV	2	NCAP
HLA-A0202	QLSLPVLQV	AAVAHLIPA	2	R1AB, R1A
HLA-A0202	QLSLPVLQV	VLAALAGIL	2	R1AB, R1A
HLA-A0202	QMAPISAMV	AVAAAAPWL	2	R1A, R1AB
HLA-A0202	QQGEVPVSI	TLDLSPQAL	2	R1AB
HLA-A0202	RAAEIRASA	AVANILAEL	2	SPIKE
HLA-A0202	RAAEIRASA	GLPVVESLL	2	SPIKE
HLA-A0202	RILGAGCFV	MMAVLPTIV	2	R1AB
HLA-A0202	RIMASLVLA	AVAGWLLGL	2	R1AB
HLA-A0202	RIMASLVLA	AVLGLAAAL	2	R1AB
HLA-A0202	RINWITGGI	GAAGMTAAI	2	VME1
HLA-A0202	RITGLYPTL	LLAIGVCAA	2	R1AB
HLA-A0202	RITGLYPTL	VLGAMAAYA	2	R1AB
HLA-A0202	RLVDPQIQL	AAMERLSGL	2	ORF9B
HLA-A0202	RLVDPQIQL	VVQTLSDLL	2	ORF9B
HLA-A0202	RTILGSALL	MIAISVIAV	2	R1AB, R1A
HLA-A0202	SLAIDAYPL	AASDVLVLA	2	R1AB
HLA-A0202	SLAIDAYPL	AMTVPPALV	2	R1AB
HLA-A0202	SLATVAYFN	ILASVGLVA	2	R1AB, R1A
HLA-A0202	SLATVAYFN	LLAKIAAAV	2	R1AB, R1A
HLA-A0202	SLETIQITI	YLAPVLDAL	2	R1AB, R1A
HLA-A0202	SLGAENSVA	SLIFVLETM	2	SPIKE
HLA-A0202	SLGAENSVA	VMLAFLILV	2	SPIKE
HLA-A0202	SLIDLQELG	LLKDFLELL	2	SPIKE
HLA-A0202	SLNMARKTL	GLMDIVLSP	2	ORF9B
HLA-A0202	SLPSYAAFA	LTLAVIAAV	2	R1AB, R1A
HLA-A0202	SLPSYAAFA	MVAAATPYV	2	R1AB, R1A
HLA-A0202	SLRLIDAMM	VLAQAVQEL	2	R1A, R1AB
HLA-A0202	SLRVCVDTV	AQFAAHAQM	2	R1A, R1AB
HLA-A0202	SLRVCVDTV	IVLPILFMV	2	R1A, R1AB
HLA-A0202	SLSSTASAL	ATSALSASL	2	SPIKE
HLA-A0202	SLSSTASAL	QLTVTPVML	2	SPIKE
HLA-A0202	SMATYYLFD	ALSVICEPV	2	R1AB, R1A
HLA-A0202	SMATYYLFD	FSLVSVVVV	2	R1AB, R1A
HLA-A0202	SMMILSDDA	ALLTTELEL	2	R1AB
HLA-A0202	SMMILSDDA	VLLTSDEPV	2	R1AB
HLA-A0202	STASALGKL	KLADLALDI	2	SPIKE
HLA-A0202	STASALGKL	LASDIVATL	2	SPIKE
HLA-A0202	STYASQGLV	ALAAAIAGA	2	R1AB
HLA-A0202	STYASQGLV	GLNAAGGNI	2	R1AB
HLA-A0202	SVAALTNNV	AMTVPPALV	2	R1AB
HLA-A0202	SVAALTNNV	GIMLIAAGL	2	R1AB
HLA-A0202	SVFNICQAV	WLLVALPLA	2	R1AB
HLA-A0202	SVGPKQASL	VLGLAAYFA	2	R1AB
HLA-A0202	SVLLFLAFV	TALSLIALL	2	VEMP
HLA-A0202	TAGAAAYYV	LLVVGLTLA	2	SPIKE
HLA-A0202	TISVTTEIL	ALEAALELV	2	SPIKE
HLA-A0202	TISVTTEIL	GLLGEEVPM	2	SPIKE
HLA-A0202	TIVEVQPQL	TVAELVAIA	2	R1A, R1AB
HLA-A0202	TLATHGLAA	GLVASAVVA	2	R1A, R1AB
HLA-A0202	TLATHGLAA	LAVAAANLL	2	R1A, R1AB
HLA-A0202	TLATHGLAA	VLQAVGLAL	2	R1A, R1AB
HLA-A0202	TLGVLVPHV	IVIGVIMLL	2	R1AB, R1A
HLA-A0202	TLGVLVPHV	TLSTWATAA	2	R1AB, R1A
HLA-A0202	TLIGDCATV	ALPGLVADM	2	R1AB
HLA-A0202	TLIVNSVLL	LLAVAGIAV	2	VEMP
HLA-A0202	TLKNTVCTV	LVCSGIAAL	2	R1A, R1AB
HLA-A0202	TLQPVSELL	RTLAMSAIV	2	R1AB, R1A
HLA-A0202	TLSEQLDFI	DMLELTDLL	2	R1A, R1AB
HLA-A0202	TLSEQLDFI	MVEEFIDTV	2	R1A, R1AB
HLA-A0202	TLSEQLDFI	VVDEFAELL	2	R1A, R1AB
HLA-A0202	TMSYLFQHA	TLVEIPALA	2	R1A, R1AB
HLA-A0202	TSVDCTMYI	LLILPMVFI	2	SPIKE
HLA-A0202	TVASLINTL	AITATVPLL	2	R1AB, R1A
HLA-A0202	TVASLINTL	FIVGIGALI	2	R1AB, R1A
HLA-A0202	TVLSFCAFA	ALWALALLI	2	R1A, R1AB
HLA-A0202	TVLSFCAFA	AVIAIMLFI	2	R1A, R1AB
HLA-A0202	TVSCLPFTI	VISAVLDVA	2	NS8
HLA-A0202	VAEWFLAYI	AIASTAVLA	2	R1A, R1AB
HLA-A0202	VLAWLYAAV	LVNQLAPEV	2	R1A, R1AB
HLA-A0202	VLAWLYAAV	VLVPGLAAA	2	R1A, R1AB
HLA-A0202	VLFSTVFPP	LIAVPVGLL	2	R1AB
HLA-A0202	VLFSTVFPP	MVSIPLTVL	2	R1AB
HLA-A0202	VLGSLAATV	LAVACAIAV	2	R1AB, R1A
HLA-A0202	VLLAPLLSA	GLPMAQAVL	2	R1A, R1AB
HLA-A0202	VLLAPLLSA	LVAAAVAVV	2	R1A, R1AB
HLA-A0202	VLLFLAFVV	ILSALSPNA	2	VEMP
HLA-A0202	VLLSVLQQL	LVLALAAWA	2	R1A, R1AB
HLA-A0202	VLLSVLQQL	MLKNAVLLA	2	R1A, R1AB
HLA-A0202	VLQAVGACV	LASVVATAL	2	R1AB
HLA-A0202	VLQVRDVLV	AVKDLATLL	2	R1A, R1AB
HLA-A0202	VLQVRDVLV	LVAAVAGFL	2	R1A, R1AB
HLA-A0202	VLSFCAFAV	AVAIAAATM	2	R1AB, R1A
HLA-A0202	VLSFCAFAV	LILMAIALI	2	R1AB, R1A
HLA-A0202	VLSFELLHA	ALIDFLAAV	2	SPIKE
HLA-A0202	VLSFELLHA	ASADMAAEL	2	SPIKE
HLA-A0202	VLSTFISAA	ALGPAADAL	2	R1AB, R1A
HLA-A0202	VLSTFISAA	LMAGLAGLA	2	R1AB, R1A
HLA-A0202	VLWAHGFEL	AVSDVAVEL	2	R1AB
HLA-A0202	VLWAHGFEL	GIGVGVAAV	2	R1AB
HLA-A0202	VMAYITGGV	LLLAIVVVA	2	R1AB, R1A
HLA-A0202	VMAYITGGV	VMDAVGPMV	2	R1AB, R1A
HLA-A0202	VMCGGSLYV	VLAVGTALI	2	R1AB
HLA-A0202	VMYASAVVL	VSAGAAQAV	2	R1AB, R1A
HLA-A0202	VQMAPISAM	VAAILATLI	2	R1AB, R1A
HLA-A0202	VQMAPISAM	VAGQLVAAV	2	R1AB, R1A
HLA-A0202	VSDADSTLI	ALPGLVADM	2	R1AB
HLA-A0202	VSDADSTLI	FLSPPVVET	2	R1AB
HLA-A0202	VTANVNALL	ALTGAGVLV	2	R1AB
HLA-A0202	VTANVNALL	GAVSGLAGL	2	R1AB
HLA-A0202	VTIAEILLI	ALRDAVAAI	2	NS6
HLA-A0202	VTIAEILLI	GLADSKWAI	2	NS6
HLA-A0202	VTLACFVLA	ATTQVEAAL	2	VME1
HLA-A0202	VTLACFVLA	ISVQIQVAI	2	VME1
HLA-A0202	VTLAILTAL	ALALALAVV	2	VEMP
HLA-A0202	VTLAILTAL	MTLAAMTAA	2	VEMP
HLA-A0202	VTSAMQTML	AALAVCAAL	2	R1AB, R1A
HLA-A0202	VTSAMQTML	TLAAMTAAA	2	R1AB, R1A
HLA-A0202	VVFDEISMA	HVIDDLVVL	2	R1AB
HLA-A0202	VVNAANVYL	IASAVAEGL	2	R1A, R1AB
HLA-A0202	VVNAANVYL	SLVQALQQL	2	R1A, R1AB
HLA-A0202	VVNPVMEPI	VLGIICASV	2	AP3A
HLA-A0202	WITGGIAIA	LIAAAVGYL	2	VME1
HLA-A0202	WLAMAVMLL	ELWGGPFML	2	Y14
HLA-A0202	WLAMAVMLL	VAAALAFPA	2	Y14
HLA-A0202	WLGFIAGLI	GLAALGAIA	2	SPIKE
HLA-A0202	WLGFIAGLI	STLPGTAAV	2	SPIKE
HLA-A0202	WLIINLVQM	AAAWLHAAV	2	R1AB, R1A
HLA-A0202	WLIINLVQM	IVAVIASPL	2	R1AB, R1A
HLA-A0202	WLIVGVALL	ILLAGLVGM	2	AP3A
HLA-A0202	WLIVGVALL	VVVAAATLV	2	AP3A
HLA-A0202	WLPTGTLLV	VLVGLLVLI	2	R1AB
HLA-A0202	WLPTGTLLV	VVFLCAAAI	2	R1AB
HLA-A0202	WLTNIFGTV	ILGGLVVIM	2	R1AB, R1A
HLA-A0202	WLYAAVING	IAGAIAAWV	2	R1AB, R1A
HLA-A0202	WMVMFTPLV	GLAAMQAVL	2	R1AB, R1A
HLA-A0202	WMVMFTPLV	VLATSREPI	2	R1AB, R1A
HLA-A0202	YIRKLHDEL	NISAVMAQL	2	R1AB
HLA-A0202	YLCFLAFLL	ALPALFSQL	2	NS7B
HLA-A0202	YLCFLAFLL	IVATVVALI	2	NS7B
HLA-A0202	YLEGSVRVV	VLTPVSELV	2	R1AB, R1A
HLA-A0202	YTSALLAGT	LLSTFIAAL	2	SPIKE
HLA-A0202	YTVELGTEV	AIAAALEAL	2	R1AB, R1A
HLA-A0202	YVFCTVNAL	AVAAMPTLV	2	R1AB
HLA-A0202	YVFCTVNAL	LAALVVPSV	2	R1AB
HLA-A0202	YVLGLAAIM	FMGGIAILI	2	R1AB, R1A
HLA-A0202	YVLGLAAIM	NLAPSAAAI	2	R1AB, R1A
HLA-A0202	YVVDDPCPI	DLAVDADPL	2	NS8
HLA-A0202	YVVDDPCPI	FTDDALEAI	2	NS8
HLA-A0202	YVVDDPCPI	LAADDEVPV	2	NS8
HLA-A1101	AAMQRKLEK	AAYLDGSLR	2	R1A, R1AB
HLA-A1101	AAMQRKLEK	LAMDPASWR	2	R1A, R1AB
HLA-A1101	AANTVIWDY	AVNAIASDR	2	R1AB
HLA-A1101	AARYMRSLK	NLAMQLAKK	2	R1A, R1AB
HLA-A1101	AAYYVGYLQ	AVMGIQAIK	2	SPIKE
HLA-A1101	AAYYVGYLQ	LIDGVSAMK	2	SPIKE
HLA-A1101	AENVTGLFK	VTAVKKSLK	2	R1AB
HLA-A1101	AENVTGLFK	VVCSEILPR	2	R1AB
HLA-A1101	AIMQLFFSY	ALSLPGVFR	2	R1A, R1AB
HLA-A1101	ALCTFLLNK	AVSGLAVVR	2	R1A, R1AB
HLA-A1101	ALCTFLLNK	TLRLYLTGK	2	R1A, R1AB
HLA-A1101	ALGGSVAIK	SAMPMHQAR	2	R1AB
HLA-A1101	ALGGSVAIK	VMSLMGSSR	2	R1AB
HLA-A1101	AMRPNFTIK	TVTPVFGGR	2	R1AB, R1A
HLA-A1101	ANTVIWDYK	LVVADAGWK	2	R1AB
HLA-A1101	AQALNTLVK	RIPVPSLLR	2	SPIKE
HLA-A1101	ASANLAATK	VLAAGMAEK	2	SPIKE
HLA-A1101	ASCDAIMTR	GLNVDQLKK	2	R1AB
HLA-A1101	ASCDAIMTR	LVNVPIDLR	2	R1AB
HLA-A1101	ASGNLLLDK	AITVTLDGK	2	R1AB
HLA-A1101	ASGNLLLDK	ALGQALGDK	2	R1AB
HLA-A1101	ASKIITLKK	CVDLLSIAR	2	AP3A
HLA-A1101	ATAEAELAK	ALEKALAAK	2	R1AB, R1A
HLA-A1101	ATAEAELAK	AVIGAAAER	2	R1AB, R1A
HLA-A1101	ATTCGYLPQ	AAVGILHKK	2	R1A, R1AB
HLA-A1101	AVDAAKAYK	AIIADIDTR	2	R1A, R1AB
HLA-A1101	AVDAAKAYK	SVISELARR	2	R1A, R1AB
HLA-A1101	AVHECFVKR	AQVIELAPR	2	R1AB
HLA-A1101	AVKTQFNYY	LADAASVDK	2	R1AB
HLA-A1101	AVKTQFNYY	TTTGGKALK	2	R1AB
HLA-A1101	AVLQSGFRK	ELMAWAIPR	2	R1A, R1AB
HLA-A1101	AVLQSGFRK	SVAGETIVR	2	R1A, R1AB
HLA-A1101	AVVCFNSTY	SAVQLTVAY	2	R1AB
HLA-A1101	CAFAVDAAK	ATLPTEPMR	2	R1A, R1AB
HLA-A1101	CAFAVDAAK	HVTPPQTFK	2	R1A, R1AB
HLA-A1101	CSLSHRFYR	GTSARVRAK	2	R1AB
HLA-A1101	CSLSHRFYR	LVDALRGGK	2	R1AB
HLA-A1101	CSMTDIAKK	LTAKSMPYK	2	R1AB
HLA-A1101	CTCGKQATK	AALARLNQR	2	R1A, R1AB
HLA-A1101	CTCGKQATK	AASIRVHGR	2	R1A, R1AB
HLA-A1101	CTCGKQATK	AMVLSTCNR	2	R1A, R1AB
HLA-A1101	CVDIPGIPK	GAIPSEQFK	2	R1AB
HLA-A1101	CVDIPGIPK	SVEKLATLR	2	R1AB
HLA-A1101	CVSFCYMHH	AVPSELLDR	2	R1A, R1AB
HLA-A1101	CVSFCYMHH	QTSDPPAKK	2	R1A, R1AB
HLA-A1101	CVVADAVIK	TVQNTLGVK	2	R1AB, R1A
HLA-A1101	DIDITFLKK	MVLPSLEVY	2	R1AB, R1A
HLA-A1101	DIDITFLKK	QALNDLAAK	2	R1AB, R1A
HLA-A1101	DMILSLLSK	TAFIGNLGY	2	R1AB
HLA-A1101	DTANPKTPK	AVMLVTGLK	2	R1A, R1AB
HLA-A1101	EISFMLWCK	ILELGTSAK	2	R1AB
HLA-A1101	ELSRVLGLK	DIILALIAK	2	R1AB, R1A
HLA-A1101	ELSRVLGLK	LAMGHAMIR	2	R1AB, R1A
HLA-A1101	EMLAKALRK	ASAIEYEIK	2	R1A, R1AB
HLA-A1101	ETGLLMPLK	AENIVPLYR	2	R1A, R1AB
HLA-A1101	ETGLLMPLK	RVGVEAPPK	2	R1A, R1AB
HLA-A1101	EVITFDNLK	SLSIATVNR	2	R1AB, R1A
HLA-A1101	EVITFDNLK	SMLLPWPHR	2	R1AB, R1A
HLA-A1101	EVVGDIILK	GVEVGKVAK	2	R1A, R1AB
HLA-A1101	EVVGDIILK	QIVPGKVTK	2	R1A, R1AB
HLA-A1101	FAMMFVKHK	AVYPAIVNK	2	R1A, R1AB
HLA-A1101	FITLCFTLK	VLDMVGKLK	2	NS7A
HLA-A1101	FLFVAAIFY	STIALGLLH	2	R1A, R1AB
HLA-A1101	FSSEIIGYK	AATKAATKK	2	R1A, R1AB
HLA-A1101	FSSEIIGYK	TAYEDIVRR	2	R1A, R1AB
HLA-A1101	FTALTQHGK	AAPMSTTMK	2	NCAP
HLA-A1101	FTALTQHGK	RTALDLARR	2	NCAP
HLA-A1101	FTINCQEPK	AIIDDLPEK	2	NS8
HLA-A1101	FTSLEIPRR	ASQSAFAAK	2	R1AB
HLA-A1101	FTSLEIPRR	VILAVTLTR	2	R1AB
HLA-A1101	FVDSDVETK	MLATIRPYR	2	R1A, R1AB
HLA-A1101	FVDSDVETK	VTALKADIK	2	R1A, R1AB
HLA-A1101	GAWNIGEQK	LVLEVPTLR	2	R1AB, R1A
HLA-A1101	GAWNIGEQK	QVSLAQMEY	2	R1AB, R1A
HLA-A1101	GETFVTHSK	ASSLPEEAK	2	R1A, R1AB
HLA-A1101	GGVAGALNK	AALCLAVLR	2	R1AB, R1A
HLA-A1101	GGVAGALNK	ATFTAIAQR	2	R1AB, R1A
HLA-A1101	GIYQTSNFR	AVGDDAMVK	2	SPIKE
HLA-A1101	GIYQTSNFR	IVDLAVGGK	2	SPIKE
HLA-A1101	GLQPSVGPK	GTCVPTSWR	2	R1AB
HLA-A1101	GNICYTPSK	ALINSTLPK	2	R1AB, R1A
HLA-A1101	GNICYTPSK	LMLAIVLGK	2	R1AB, R1A
HLA-A1101	GPITDVFYK	ATMQSAAMR	2	R1AB, R1A
HLA-A1101	GTLSYEQFK	LQSALHLAR	2	R1A, R1AB
HLA-A1101	GTLSYEQFK	QAMNTVLRK	2	R1A, R1AB
HLA-A1101	GVAMPNLYK	KSTALVVWK	2	R1AB
HLA-A1101	GVCVSTSGR	HSAVAQVGK	2	R1AB, R1A
HLA-A1101	GVGGKPCIK	ASTLSSMLK	2	R1AB, R1A
HLA-A1101	GVGGKPCIK	GLLPGALTR	2	R1AB, R1A
HLA-A1101	GVTFQSAVK	AALAGLAPR	2	R1AB, R1A
HLA-A1101	GVTFQSAVK	TVIGLNMLR	2	R1AB, R1A
HLA-A1101	GVVREFLTR	TLMEETISR	2	R1AB
HLA-A1101	HLMGWDYPK	SVHPYIRRR	2	R1AB
HLA-A1101	HLSVDTKFK	AALQTVDPK	2	R1AB
HLA-A1101	HLYLQYIRK	MAQWGIFLR	2	R1AB
HLA-A1101	HSMQNCVLK	TVFAEVMAK	2	R1AB, R1A
HLA-A1101	HVVGPNVNK	AAGNAVVLK	2	R1A, R1AB
HLA-A1101	IIIGGAKLK	AAVYDLFVK	2	R1AB, R1A
HLA-A1101	IIIGGAKLK	AVLSAQQKK	2	R1AB, R1A
HLA-A1101	IINNTVYTK	GASVTLLAR	2	R1AB
HLA-A1101	IISDMYDPK	GLADLMCDK	2	R1AB
HLA-A1101	IMRLWLCWK	AIAVRKRAK	2	AP3A
HLA-A1101	IMRLWLCWK	RAAKQYLSY	2	AP3A
HLA-A1101	ITLCFTLKR	ALVHTVIRK	2	NS7A
HLA-A1101	ITLCFTLKR	VLSGKVVDK	2	NS7A
HLA-A1101	ITPVHVMSK	ELSGVQIKK	2	R1A, R1AB
HLA-A1101	ITPVHVMSK	TLAYFLLSK	2	R1A, R1AB
HLA-A1101	IVESCGNFK	GAVSVADRK	2	R1A, R1AB
HLA-A1101	IVTCAKEIK	AARSVAATK	2	R1AB, R1A
HLA-A1101	IVVTCLAYY	VLQDSIVLK	2	R1A, R1AB
HLA-A1101	KAIDGGVTR	AATEPSVVK	2	R1A, R1AB
HLA-A1101	KAIDGGVTR	CVHDPLIMR	2	R1A, R1AB
HLA-A1101	KAIVSTIQR	MSNGAIMSY	2	R1AB, R1A
HLA-A1101	KGIMMNVAK	ATQHTAIKR	2	R1AB
HLA-A1101	KLTDNVYIK	RVIAPGTVR	2	R1A, R1AB
HLA-A1101	KMQRMLLEK	LVDGPVLSK	2	R1AB
HLA-A1101	KMQRMLLEK	RALRLPFSR	2	R1AB
HLA-A1101	KSTNLVKNK	GVAAFSQGR	2	SPIKE
HLA-A1101	KTPKYKFVR	FLVINKIAK	2	R1AB, R1A
HLA-A1101	KTPKYKFVR	QVEVTSIDK	2	R1AB, R1A
HLA-A1101	KTSVDCTMY	VADPVAAFK	2	SPIKE
HLA-A1101	KVSIWNLDY	CVDLLKPRK	2	NS6
HLA-A1101	KVSIWNLDY	MVAAQEAAK	2	NS6
HLA-A1101	KVTKGKAKK	ATLEAFLKR	2	R1AB, R1A
HLA-A1101	KVVKVTIDY	STSVHTLQQ	2	R1AB
HLA-A1101	LAAECTIFK	GTVVHTTSR	2	R1A, R1AB
HLA-A1101	LAAECTIFK	LAQGLANWK	2	R1A, R1AB
HLA-A1101	LAMDEFIER	AIAGSLARK	2	R1AB
HLA-A1101	LAMDEFIER	AVLAAMGVR	2	R1AB
HLA-A1101	LAVHECFVK	WLLGVGTLK	2	R1AB
HLA-A1101	LEASFNYLK	LLAAGTPGK	2	R1A, R1AB
HLA-A1101	LEASFNYLK	SVFGAILDR	2	R1A, R1AB
HLA-A1101	LIDLQELGK	SEVDDVALK	2	SPIKE
HLA-A1101	LIDLQELGK	TVIDVDPGK	2	SPIKE
HLA-A1101	LIDSYFVVK	ALDTDSHPK	2	R1AB
HLA-A1101	LIGCNYLGK	IAMTAAMLR	2	R1AB
HLA-A1101	LIGLAKRFK	AAAKAEALK	2	R1AB
HLA-A1101	LIGLAKRFK	LLLSPAVFR	2	R1AB
HLA-A1101	LIRQGTDYK	ITTALVPGR	2	NCAP
HLA-A1101	LLIIMRTFK	ALTNATMPY	2	NS6
HLA-A1101	LLMPLKAPK	AASVLDMAR	2	R1A, R1AB
HLA-A1101	LLMPLKAPK	AVVVNGVRK	2	R1A, R1AB
HLA-A1101	LLQLCTFTR	ALYMVECAR	2	R1AB, R1A
HLA-A1101	LLSDLQDLK	LIMACGTGK	2	R1AB, R1A
HLA-A1101	LLSDLQDLK	MTATEVKAK	2	R1AB, R1A
HLA-A1101	LLTKSSEYK	ATIMSEIGR	2	R1A, R1AB
HLA-A1101	LLTKSSEYK	VTAKQMGIK	2	R1A, R1AB
HLA-A1101	LMNVLTLVY	IIGFRFYAR	2	R1AB, R1A
HLA-A1101	LQPRTFLLK	GSVAQTLPR	2	SPIKE
HLA-A1101	LQPRTFLLK	SAVQLTVAY	2	SPIKE
HLA-A1101	LQSCYNFLK	NLLLVSRFK	2	Y14
HLA-A1101	LQSCYNFLK	SVAAAAPLY	2	Y14
HLA-A1101	LSEARQHLK	ALAGALEGK	2	R1A, R1AB
HLA-A1101	LSEARQHLK	ETAADPVAK	2	R1A, R1AB
HLA-A1101	LSETKCTLK	LADVKALAK	2	SPIKE
HLA-A1101	LSETKCTLK	SIVAANGNK	2	SPIKE
HLA-A1101	LSVVSKVVK	AVDAAAVRR	2	R1AB
HLA-A1101	LTLQQIELK	AAGPALSAR	2	R1AB, R1A
HLA-A1101	LTLQQIELK	AMSVEQVRK	2	R1AB, R1A
HLA-A1101	LTLVYKVYY	GNFGGVLRK	2	R1A, R1AB
HLA-A1101	LTLVYKVYY	MVVLALAMK	2	R1A, R1AB
HLA-A1101	LTSMKYFVK	ITLLEPAPR	2	R1AB
HLA-A1101	LVASIKNFK	ALATWVALK	2	R1AB
HLA-A1101	LVASIKNFK	QVPVFALGR	2	R1AB
HLA-A1101	LVSSFLEMK	VLTLDIVTK	2	R1AB, R1A
HLA-A1101	LVSSFLEMK	VTFPDGQTR	2	R1AB, R1A
HLA-A1101	LVSSFLEMK	VTIIAVDTK	2	R1AB, R1A
HLA-A1101	MLVYCFLGY	ATAPRRTLK	2	R1AB, R1A
HLA-A1101	MLVYCFLGY	GITLVAFLR	2	R1AB, R1A
HLA-A1101	MQGAVDINK	MAIEVSVLR	2	R1AB, R1A
HLA-A1101	MQGAVDINK	SISAGMAIY	2	R1AB, R1A
HLA-A1101	MSLSEQLRK	AASCGLGHR	2	R1AB, R1A
HLA-A1101	MTSCCSCLK	GAAQIKAMK	2	SPIKE
HLA-A1101	MTSCCSCLK	KAAGKGVLK	2	SPIKE
HLA-A1101	MVMCGGSLY	ASTLTDALK	2	R1AB
HLA-A1101	MVMCGGSLY	TSALWAALR	2	R1AB
HLA-A1101	NATNKATYK	RVVRQMFAK	2	R1AB, R1A
HLA-A1101	NATNKATYK	STVPKQAPK	2	R1AB, R1A
HLA-A1101	NGQVFGLYK	HVLNSVAPR	2	R1AB
HLA-A1101	NGQVFGLYK	SAAAAANTK	2	R1AB
HLA-A1101	NIALIWNVK	QIADQIQAK	2	R1A, R1AB
HLA-A1101	NIVNVSLVK	LLQLAKGPK	2	VEMP
HLA-A1101	NIVNVSLVK	LVGAAGTEK	2	VEMP
HLA-A1101	NLIIKNLSK	ASKGTTTKK	2	NS6
HLA-A1101	NLIIKNLSK	IVASRAHMR	2	NS6
HLA-A1101	NLIIKNLSK	SQFSAAVRK	2	NS6
HLA-A1101	NSQGLLPPK	GVHVEISPR	2	R1A, R1AB
HLA-A1101	NSQNAVASK	ALAPGAQVK	2	R1AB
HLA-A1101	NSSTCMMCY	LTIDDVVTK	2	R1AB, R1A
HLA-A1101	NSSTCMMCY	QVLSELAIR	2	R1AB, R1A
[truncated: 14,608 more rows]
