# Supplementary material for: Large-Scale Structure-Based Screening of Potential T Cell Cross-Reactivities Involving Peptide-Targets From BCG Vaccine and SARS-CoV-2
Source: Front Immunol. 2022 Jan 13;12:812176. doi: 10.3389/fimmu.2021.812176 (PMC8793865; doi:10.3389/fimmu.2021.812176)
Supplement: Supplementary file 7 [file Table_3.xlsx]

## Sheet: top_40_pubmed_id
SARS-CoV-2 Peptide	T_cell_ID	PubmedID
AEIRASANL	12389097, 12389098, 12389099	33521695
ATVVIGTSK	12389160	33521695
AYANRNRFL	12493215
CNDPFLGVY	12493502
FAYANRNRF	12389301, 12493248	33521695
FIAGLIAIV	8626558, 12481793, 12481810, 12491360, 12492950, 12493188, 12493633, 12507423, 12507463	32791978, 33024971, 33326767, 33338412
FPRGQGVPI	12166494, 12279657, 12389362, 12493432	32999467, 33184509, 33521695
FSAVGNICY	12493294
FVFLVLLPL	12507459	33024971
GEAANFCAL	12279714, 12279715, 12279716	33184509
GEVITFDNL	12279708, 12279709, 12279710	33184509
GLMWLSYFI	12493333, 12893503, 12893968, 12893972	33664060
GTDLEGNFY	12205713, 12205876, 12491387	33128877, 33427749
IFFITGNTL	12493551
ILGLPTQTV	12493529
IVAGGIVAI	12493339
KLVNKFLAL	12493196, 12493644
LPNNTASWF	12389671	33521695
LTDEMIAQY	12166382, 12166640, 12166641, 12279549, 12389703, 12389704, 12491423, 12493279	32999467, 33184509, 33427749, 33521695
MFTPLVPFW	12389742	33521695
NELSRVLGL	12389770, 12389771	33521695
QPGQTFSVL	12491724	33427749
QVVDMSMTY	12389894, 12493300	33521695
RARSVSPKL	12491764	33427749
SANNCTFEY	12389961, 12389962	33521695
SASKIITLK	12491572, 12492287	33427749
SELLTPLGI	12389970	33521695
TFNGECPNF	12493399
TLMNVLTLV	12156800	32913053
TPRDLGACI	12493578
TSNQVAVLY	12390126, 12390127, 12390128	33521695
VFVSNGTHW	12493403
VVNARLRAK	12491532	33427749
VYFLQSINF	12166464, 12205723, 12205886, 12491685, 12951335	32999467, 33128877, 33427749, 33723016
VYMPASWVM	12390206, 12493227	33521695
WEPEFYEAM	12390215	33521695
YFMRFRRAF	12493408
YFPLQSYGF	12493409
YFVVKRHTF	12493245, 12493711
YLASGGQPI	12507416, 12507456	33024971
